# Supplementary material for: Exploring the impact of COVID-19 on women’s alcohol use, mental health, and experiences of intimate partner violence in Wakiso, Uganda
Source: PLoS One. 2022 Feb 16;17(2):e0263827. doi: 10.1371/journal.pone.0263827 (PMC8849444; doi:10.1371/journal.pone.0263827)
Supplement: S1 Dataset — (XLSX) [file pone.0263827.s001.xlsx]

## Sheet: supplemental
sex	ageyrs	married	bcrs_01	bcrs_02	bcrs_03	bcrs_04	bcrs_05	selfeff_01	selfeff_02	selfeff_03	selfeff_04	selfeff_05	selfeff_06	selfeff_07	selfeff_08	selfeff_09	selfeff_10	selfeff_11	auditc_01	auditc_02	auditc_03	cas_01	cas_02	cas_03	cas_04	cas_05	phq_01	phq_02	phq_03	phq_04	phq_05	phq_06	phq_07	phq_08	phq_09	physicalabuse_Victimization	sexabuse_Victimization	Community_Type	alccov	verbalabuse_Victimization	Change_PIPV	Change_VIPV	Change_SIPV	educat	occupcat	anyipv
2	56	2	5	5	5	5	5	1	1	2	1	1	3	2	1	3	4	1	0	8	8	0	0	0	0	0	0	1	2	2	0	8	2	8	8			1						1	3
2	46	2	5	5	5	5	4	4	4	4	3	3	3	3	3	3	3	4	0	8	8	0	0	0	0	0	8	0	8	8	8	0	8	8	0			1						2	4
2	22	2	4	4	4	2	4	4	4	3	4	4	4	4	3	4	4	4	2	0	0	0	0	0	0	0	8	0	8	8	8	8	8	8	8	0	0	1	1	0				2	2	0
2	27	1	5	2	4	2	4	3	2	2	4	2	3	2	1	2	4	2	8	8	8	1	2	0	0	1	0	8	0	2	1	8	0	0	8	0	0	1		1		1		1	4	1
2	22	1	4	5	5	4	4	4	4	4	3	4	4	4	4	4	3	4	8	8	8	0	0	0	0	0	8	8	8	8	8	8	8	8	8	0	0	1		0				2	2	0
2	42	2	5	4	3	5	5	3	4	4	2	2	4	4	3	4	4	2	2	1	0	0	1	0	0	0	8	1	0	0	8	8	8	8	8	0	0	1	3	0				1	1	0
2	30	1	4	5	5	4	4	3	4	4	4	3	3	3	3	4	4	4	0	8	8	0	0	0	0	0	8	8	8	0	0	8	8	8	8	0	0	1		0				2	3	0
2	54	1	4	4	4	4	4	4	4	4	4	3	3	4	4	4	3	4	0	8	8	0	1	0	0	0	8	8	8	0	8	8	8	8	8	0	0	1		1	3	2		1	1	1
2	29	1	2	3	4	5	5	4	4	3	3	4	4	2	4	4	4	4	0	8	8	0	0	0	0	0	8	8	8	0	0	0	8	8	8	0	0	1		0				1	2	0
2	26	1	3	3	5	3	5	3	3	3	2	2	3	2	3	3	4	1	8	8	8	0	0	1	0	0	8	8	8	8	8	8	8	8	8	0	0	1		0				2	4	0
2	25	1	5	5	4	5	5	4	4	4	2	3	4	4	4	4	4	4	8	8	8	3	3	1	4	1	0	8	8	8	0	8	0	8	8	0	0	1		0				2	4	0
2	35	2	4	4	3	3	4	2	2	3	3	2	3	3	3	3	3	4	1	2	0	1	1	1	0	0	8	8	8	1	1	8	8	0	8			1	3					2	1
2	32	2	4	3	4	3	2	4	4	3	1	2	2	1	3	2	3	1	3	2	1	0	1	1	2	1	8	0	1	0	1	0	8	8	8	1	0	1	3	1	1	2		1	3	1
2	22	1	4	4	4	4	4	4	3	4	4	4	4	4	4	3	4	4	2	0	0	0	0	0	0	0	8	0	0	0	0	0	8	8	8	1	0	1	3	1	2	2		2	3	1
2	30	1	2	4	4	4	4	1	4	3	3	4	4	4	3	2	4	4	1	0	0	0	0	0	0	0	8	8	8	0	1	8	8	8	8	0	0	1	3	1	3	2		1	2	1
2	21	1	4	5	5	4	4	4	3	4	4	4	4	4	2	4	4	3	8	8	8	0	0	0	0	0	8	8	8	0	0	8	8	0	8	0	0	1		0				2	2	0
2	16	2	5	5	4	5	3	2	2	4	2	2	3	3	2	2	4	2	8	8	8	0	0	1	0	0	8	0	8	0	8	1	8	8	8			1						1	2
2	29	1	2	3	3	3	2	1	1	4	4	4	4	2	1	4	4	1	8	8	8	0	0	0	0	0	8	8	8	8	8	8	8	8	8	0	0	1		0				1	3	0
2	29	2	4	4	4	4	4	4	4	3	3	3	4	4	3	3	4	3	0	8	8	0	0	0	0	0	8	8	0	0	8	8	8	8	8			1						1	2
2	66	2	3	4	5	5	4	3	4	3	2	2	4	4	4	4	4	3	8	8	8	1	0	0	0	0	8	0	0	1	8	0	8	8	8			1						1	2
2	31	1	4	4	5	5	5	4	4	3	4	4	3	4	3	4	4	4	8	8	8	0	0	0	0	0	8	8	8	0	8	8	8	8	8	0	0	2		0				1	1	0
2	42	2	4	5	4	4	2	1	1	4	1	4	4	4	4	4	4	4	8	8	8	0	0	0	0	0	8	8	8	0	0	8	8	8	8	0	0	2		0				1	1	0
2	32	1	5	4	5	5	5	3	2	3	3	3	3	3	4	4	3	3	8	8	8	0	0	0	0	0	8	8	8	0	8	8	8	8	8	0	0	2		0				2	4	0
2	57	2	4	5	5	4	4	4	3	3	3	4	3	4	3	3	3	4	8	8	8	0	0	0	0	0	8	8	8	1	8	8	8	8	8			2						1	1
2	21	1	4	5	5	5	5	3	4	3	4	3	3	3	3	4	4	2	0	8	8	0	0	0	0	0	0	0	8	0	8	8	8	8	8	0	0	2		1	3	1		1	2	1
2	54	1	5	4	4	4	4	4	3	4	4	4	4	4	2	3	4	2	8	8	8	0	0	0	0	0	8	8	8	0	8	8	8	8	8	0	0	2		0				1	1	0
2	40	1	5	4	5	5	5	3	3	4	4	4	3	4	3	4	4	4	0	8	8	0	0	0	0	0	8	8	8	1	8	8	8	8	8	0	0	2		1		3		1	1	1
2	34	1	5	5	5	5	5	4	4	4	4	4	4	4	4	2	4	4	8	8	8	0	0	0	0	0	0	8	8	8	8	8	8	8	8	1	1	2		1	3	3	3	1	1	1
2	48	1	5	4	5	4	2	4	4	4	2	3	4	4	2	4	4	2	0	8	8	1	1	0	0	0	1	0	8	0	8	0	8	0	8	0	0	2		1	3	2		2	4	1
2	45	2	4	5	4	4	4	3	3	4	3	4	4	4	2	3	4	2	8	8	8	0	1	0	0	0	8	8	0	8	8	8	8	8	8			2						1	1
2	23	1	4	3	5	5	4	4	4	4	4	3	3	4	4	3	4	2	8	8	8	2	1	1	1	0	0	0	1	0	8	1	8	0	8	0	0	2		0				1	1	0
2	79	2	4	2	3	3	4	2	3	3	2	2	1	3	2	3	1	1	8	8	8	0	0	0	0	0	8	8	8	1	8	8	8	8	8			2						2	1
2	26	1	4	5	5	4	4	3	1	4	3	4	4	3	4	2	3	4	8	8	8	0	0	0	0	0	8	8	8	8	0	8	8	8	8	0	0	1		0				1	1	0
2	16	2	3	5	4	5	4	4	3	4	3	4	4	4	4	4	1	4	8	8	8	0	0	0	0	0	8	8	8	8	8	8	8	8	8			1						2	4
2	16	2	1	1	4	4	1	1	4	4	1	1	4	4	4	4	1	1	8	8	8	0	0	0	0	0	8	8	8	0	8	8	8	8	8			3						2	4
2	57	1	3	4	4	4	4	4	1	2	1	1	3	4	1	1	4	2	2	0	0	0	1	0	0	0	8	8	0	0	8	8	8	8	8	0	0	1	4	1		1		1	2	1
2	15	2	1	4	5	2	3	3	3	4	2	2	4	2	2	3	2	3	8	8	8	0	0	1	0	0	0	8	0	1	0	8	8	8	8			1						2	1
2	22	1	2	4	4	4	5	4	3	4	3	4	2	4	1	2	4	1	8	8	8	0	2	0	0	0	1	0	2	0	2	0	8	0	1	1	1	1		1	3	3	3	1	2	1
2	38	1	2	3	5	5	5	2	4	4	4	4	4	3	4	4	4	1	0	8	8	0	0	1	0	0	8	8	8	0	8	8	8	8	8	0	0	1		0				1	3	0
2	27	1	2	3	3	5	3	4	4	2	4	2	4	2	4	4	2	1	8	8	8	0	0	0	0	0	8	8	8	8	8	8	8	8	8	0	0	1		0				2	1	0
2	32	1	4	5	4	4	4	3	1	3	4	4	4	4	4	4	4	3	8	8	8	0	2	1	0	1	0	8	2	8	8	8	8	8	8	0	0	1		0				2	2	0
2	18	2	5	4	4	5	4	2	2	2	2	3	4	4	3	4	4	2	8	8	8	0	0	0	0	0	8	8	0	0	8	8	8	8	8	0	0	1		0				1	2	0
2	20	2	4	4	4	5	4	1	4	4	1	4	4	4	4	4	4	1	1	0	0	0	0	0	1	0	8	0	8	0	0	8	8	8	8	0	0	1	3	0				2	4	0
2	17	2	3	4	3	2	5	4	2	4	2	1	3	3	1	3	4	4	8	8	8	0	0	0	0	0	8	8	8	8	8	8	8	8	8			1						2	2
2	34	2	1	5	5	5	5	1	3	2	2	4	4	4	4	4	4	4	8	8	8	4	0	0	0	0	1	8	8	2	8	8	0	8	8	0	0	1		1	3	3		1	3	1
2	21	1	4	5	5	5	5	4	4	4	3	4	3	4	4	3	4	3	2	1	0	0	1	0	0	0	0	1	8	8	8	0	8	8	0	1	0	2	4	0	3			2	2	1
2	22	1	5	3	3	4	5	4	2	3	2	2	4	4	2	4	2	4	1	1	0	0	0	2	2	0	8	8	8	0	8	8	8	0	8	0	0	2	3	0				2	1	0
2	28	1	5	5	5	5	1	4	2	3	3	2	4	2	1	1	2	4	0	8	8	0	0	0	0	0	8	8	8	2	2	8	8	2	8	0	0	2		1	3	2		2	2	1
2	36	1	5	4	4	2	1	4	4	4	1	4	2	1	4	4	4	4	1	0	0	0	0	0	0	0	8	8	8	1	8	8	8	8	8	0	0	2	4	1	3	3		2	1	1
2	31	1	4	4	4	4	4	4	2	4	3	3	2	4	4	4	4	2	8	8	8	0	0	0	1	0	0	0	8	0	0	1	8	8	8	0	0	2		1		2		1	3	1
2	21	1	3	4	4	3	4	3	3	4	4	4	3	3	4	4	4	4	0	8	8	0	0	0	0	0	8	8	8	0	8	8	8	8	8	0	0	2		0				2	1	0
2	45	1	4	4	5	4	3	4	3	4	2	3	4	4	4	3	4	2	2	0	0	0	0	0	0	0	8	0	0	0	8	8	8	8	8	0	0	2	4	0				1	1	0
2	14	2	5	5	5	5	5	4	4	4	4	4	4	4	4	4	4	1	8	8	8	0	0	0	0	0	8	8	8	8	8	8	8	2	8			2						1	4
2	44	1	5	5	5	5	4	1	1	4	4	4	4	4	4	4	4	4	0	8	8	0	0	0	0	0	8	0	8	0	0	8	0	0	8	0	0	1		0				1	1	0
2	28	1	3	3	4	4	5	3	3	4	3	4	4	3	3	3	4	2	2	1	0	2	0	1	2	2	8	8	8	0	8	8	8	8	8	1	1	1	2	1	3	3	3	1	3	1
2	37	1	5	5	5	5	5	3	2	3	3	2	3	2	3	3	4	1	0	8	8	1	0	1	0	0	8	1	8	8	8	1	8	8	8	0	0	1		1		1		1	3	1
2	56	2	4	5	5	5	5	4	4	4	4	3	4	4	4	4	4	4	0	8	8	0	0	0	0	0	8	8	8	2	8	8	8	8	8			1						2	4
2	55	1	3	3	3	4	1	3	3	4	2	2	1	2	3	3	2	1	8	8	8	1	2	0	1	0	0	0	1	1	0	1	8	8	8	1	1	1		1	3	3	3	1	3	1
2	17	2	2	4	4	1	4	4	4	4	4	3	3	4	4	4	4	4	0	8	8	1	0	0	0	0	8	8	8	0	0	8	8	8	8			1						2	4
2	51	1	4	4	5	5	3	3	3	3	4	4	4	4	2	2	4	2	8	8	8	0	1	1	0	0	0	8	8	8	8	8	8	8	8	0	0	1		0				1	2	0
2	42	2	5	4	5	4	4	4	3	4	4	3	4	3	4	3	4	2	0	8	8	0	0	0	0	0	8	0	8	0	8	1	8	8	8			1						1	1
2	29	1	4	4	4	1	3	2	4	4	2	1	2	4	2	2	4	1	1	1	0	0	0	0	0	0	8	0	8	0	8	8	8	8	8	0	0	1	4	0				1	2	0
2	52	2	1	2	2	4	4	2	3	3	3	2	4	4	4	3	3	2	1	3	1	0	0	0	0	0	2	2	8	2	8	8	8	8	8	0	0	1	3	0				1	1	0
2	26	1	5	3	5	4	4	4	4	4	4	4	4	4	3	4	4	3	0	8	8	2	0	0	2	0	1	1	8	8	0	8	8	2	8	0	0	1		0				2	4	0
2	20	2	1	4	5	4	3	3	3	4	3	4	4	3	3	3	3	4	8	8	8	0	2	0	0	0	8	8	0	0	8	8	8	8	8	0	0	1		0				2	1	0
2	41	1	4	4	4	4	5	4	3	3	4	3	4	4	3	4	4	4	8	8	8	0	1	0	0	0	8	8	8	0	8	8	8	8	8	0	0	1		0				1	4	0
2	30	1	4	4	5	5	4	4	4	4	3	2	2	4	4	3	4	2	8	8	8	0	0	0	0	0	1	2	8	1	2	2	1	8	8	0	0	1		0				2	2	0
2	24	1	4	4	5	4	4	3	2	2	2	1	3	3	2	1	1	1	8	8	8	0	1	1	1	0	8	2	2	0	0	8	8	8	8	0	0	1		0				2	3	0
2	27	1	4	4	4	4	4	4	3	4	4	2	3	4	4	3	4	4	8	8	8	0	0	0	0	0	8	8	8	0	8	8	8	8	8	0	0	1		0				2	3	0
2	15	2	5	4	5	2	4	4	3	4	3	4	4	3	3	4	4	4	8	8	8	0	0	0	0	0	8	8	8	8	0	8	8	8	8			1						2	2
2	40	1	4	4	4	5	4	3	3	4	3	2	3	4	3	3	3	2	1	0	0	0	0	0	0	0	1	1	1	1	1	1	8	1	8	0	0	2	3	0				2	2	0
2	45	2	5	4	5	3	4	2	4	3	2	2	4	4	3	3	3	2	0	8	8	0	0	0	0	0	8	2	8	2	8	8	8	8	8			2						1	1
2	71	2	4	5	5	1	5	4	4	4	4	4	4	4	4	4	4	4	3	1	0	0	2	2	3	0	8	8	1	2	0	8	8	1	8			2	3					1	1
2	27	1	4	4	5	4	5	4	4	4	4	4	4	4	4	4	4	4	8	8	8	0	0	0	0	0	8	8	8	8	8	8	8	8	8	0	0	2		0				1	2	0
2	24	1	5	4	4	4	5	4	4	4	4	4	4	4	3	4	4	4	8	8	8	0	0	0	0	0	8	8	8	0	8	8	8	8	8	0	0	2		0				1	1	0
2	23	1	5	4	5	3	1	4	2	3	4	4	3	2	2	3	3	3	0	8	8	0	0	0	0	0	8	8	8	8	8	8	8	8	8	1	1	2		1	1	1	2	1	1	1
2	25	1	4	4	5	5	2	1	2	4	4	4	4	3	1	3	4	3	8	8	8	0	0	0	0	0	8	8	8	8	8	8	8	8	8	0	0	2		0				1	2	0
2	72	2	5	5	4	5	3	4	3	4	4	3	4	4	2	4	4	2	8	8	8	0	0	0	0	0	8	1	8	0	8	8	8	8	8			2						1	1
2	31	1	5	5	5	5	5	4	1	4	1	2	4	2	2	4	2	4	0	8	8	0	0	0	0	0	0	0	0	1	2	8	8	8	8	0	0	2		0				1	1	0
2	28	1	5	5	4	5	5	4	4	4	4	1	4	4	4	3	3	3	8	8	8	0	0	0	0	0	8	8	8	8	8	8	8	8	8	0	0	2		0				1	2	0
2	31	1	4	4	4	4	3	4	3	4	4	4	4	4	4	3	4	3	8	8	8	1	0	0	0	0	8	8	8	1	1	8	8	8	8	0	0	2		0				1	1	0
2	44	1	4	4	4	4	4	4	4	4	4	2	4	4	4	4	4	4	1	0	0	0	2	0	2	0	8	8	8	0	0	8	8	8	8	0	0	2	4	0	3			2	3	0
2	19	1	4	4	3	4	4	4	4	4	3	4	4	2	4	4	2	2	8	8	8	0	0	0	0	0	8	8	8	1	0	8	8	8	8	0	0	2		0	3	3		1	2	0
2	64	1	4	4	4	4	4	4	3	4	3	4	3	2	4	3	2	4	0	8	8	1	1	0	0	0	8	0	0	1	8	0	8	0	0	0	0	2		0				1	2	0
2	42	1	4	4	4	4	4	4	4	4	3	4	4	4	4	4	4	3	1	0	0	0	0	0	0	0	8	8	0	1	8	8	8	8	8	0	0	2	4	0				1	2	0
2	38	1	4	4	5	1	5	3	2	3	4	3	4	3	3	3	3	4	2	0	0	0	0	0	0	0	8	8	8	0	8	8	8	8	8	1	1	2	3	1	2	2	2	1	1	1
2	33	1	4	4	4	4	2	4	3	2	3	4	4	4	3	3	4	3	0	8	8	0	0	0	0	0	8	8	8	8	0	8	8	8	8	0	0	2		0				2	2	0
2	44	1	4	4	4	4	4	4	2	4	4	4	4	4	4	3	4	4	1	0	0	0	0	0	0	0	8	8	8	1	8	8	8	8	8	0	0	2	4	0				2	1	0
2	46	1	5	4	5	5	2	4	4	4	4	3	4	3	3	4	4	2	1	0	0	0	2	0	0	0	8	8	0	0	0	8	8	8	8	0	0	2	3	0				1	1	0
2	27	2	4	4	5	4	5	4	4	4	2	4	4	2	4	4	4	4	8	8	8	1	1	1	0	0	8	8	8	8	8	8	8	8	8			1						2	4
2	34	1	4	4	4	4	3	4	4	3	2	2	4	3	2	4	4	4	2	0	0	0	0	0	0	0	8	8	8	1	0	8	8	8	8	0	0	1	4	0				1	1	0
2	22	2	3	4	4	3	4	4	1	4	4	4	4	4	4	4	4	3	0	8	8	0	1	1	0	0	0	8	0	0	8	8	8	8	8	0	0	1		0				2	2	0
2	32	2	4	4	4	5	5	3	3	3	2	3	2	2	2	3	3	2	1	0	0	0	0	0	0	0	8	8	8	8	8	8	8	8	8			3	4					2	4
2	14	2	5	4	4	2	4	4	4	4	3	4	4	3	4	3	4	4	8	8	8	0	0	0	0	0	0	0	8	0	1	8	8	0	8			1						2	2
2	27	1	3	4	4	4	3	4	2	2	4	3	4	4	3	4	4	3	1	0	0	0	0	0	0	0	0	0	8	0	0	8	8	8	8	0	0	3	4	1		1		2	2	1
2	47	2	4	4	4	4	3	3	4	3	3	3	4	4	4	3	4	3	0	8	8	1	0	0	0	0	0	1	0	0	8	8	8	8	8			3						2	2
2	31	1	5	5	4	5	4	4	3	4	4	4	2	4	4	4	4	3	2	1	0	1	0	0	0	0	8	8	1	0	8	8	8	0	8	0	0	1	3	0				2	1	0
2	31	2	5	5	5	5	5	4	3	3	3	4	3	4	4	4	4	3	0	8	8	0	1	2	1	0	0	2	0	0	0	2	8	8	2			1						1	1
2	28	1	4	5	5	5	5	4	3	4	3	4	4	2	4	4	3	4	0	8	8	0	0	0	0	0	8	0	8	1	0	8	8	8	8	0	0	1		1	3	3		1	3	1
2	24	1	4	4	5	4	3	4	1	2	4	4	4	4	4	4	4	2	1	0	0	0	0	0	0	0	0	8	8	8	8	8	8	8	8	0	0	1	3	1	3	3		2	4	1
2	43	1	5	4	5	5	4	4	2	4	4	4	4	4	4	4	3	3	8	8	8	0	0	0	0	0	0	8	8	0	8	8	8	8	8	1	0	1		1	3	3		1	1	1
2	26	1	3	4	4	5	4	2	3	3	2	3	3	4	4	3	3	4	8	8	8	0	0	0	0	0	0	8	8	0	8	8	8	8	8	0	0	1		0				2	3	0
2	15	2	3	2	4	4	4	3	2	2	2	1	2	3	3	1	3	1	8	8	8	0	0	0	0	0	8	8	8	0	8	8	8	8	8			1						2	4
2	17	2	3	4	5	4	5	4	3	4	4	2	3	4	3	4	3	4	8	8	8	0	0	0	0	0	8	8	8	0	0	8	8	8	8			1						2	4
2	28	1	4	2	4	4	5	4	2	4	2	3	4	2	3	4	3	4	8	8	8	0	0	0	0	0	8	0	8	8	0	8	8	8	8	0	0	1		1		1		1	1	1
2	19	1	5	5	4	2	4	4	2	4	4	2	3	4	4	4	4	3	0	8	8	2	0	0	0	0	8	0	2	1	8	0	0	2	8	1	1	1		1	1	1	3	2	2	1
2	27	2	3	3	4	4	1	4	2	1	1	1	2	1	1	1	2	1	8	8	8	1	2	2	2	0	2	2	8	8	8	8	8	8	2	1	0	1		1	3	3		1	2	1
2	27	1	5	5	5	5	5	4	4	4	1	4	4	4	4	4	4	3	0	8	8	0	0	0	0	0	8	8	8	0	0	8	8	8	8	0	0	1		0	3	1		2	3	0
2	16	2	5	3	1	1	1	3	4	3	2	1	3	3	3	3	3	3	1	0	0	1	4	0	0	0	1	0	0	0	1	1	2	1	0	0	0	1	1	0				2	4	0
2	31	2	4	3	3	3	1	4	3	4	3	3	3	2	3	4	4	2	0	8	8	0	0	0	0	0	8	2	2	2	1	0	8	8	8	1	1	1		0	3		3	2	4	1
2	39	2	4	4	3	4	3	1	1	3	3	3	4	4	4	4	4	3	0	8	8	2	0	0	0	0	8	8	8	0	8	8	8	8	8			2						2	1
2	13	2	2	4	4	2	4	3	1	3	2	1	3	4	2	3	3	4	8	8	8	0	0	0	0	0	8	8	8	0	0	8	8	8	8			2						1	2
2	19	2	4	5	4	5	5	4	4	4	4	4	3	2	3	4	4	2	8	8	8	0	0	0	0	0	8	8	8	8	8	8	8	8	8			2						2	2
2	26	1	2	4	4	1	5	1	4	4	3	4	4	4	3	3	4	3	8	8	8	0	0	0	0	0	8	8	8	8	8	8	8	8	8	0	0	1		0				1	2	0
2	20	2	5	4	5	5	5	3	1	4	2	3	3	4	3	3	4	4	8	8	8	0	0	0	0	0	8	8	8	8	8	8	8	8	8	0	0	1		0				2	4	0
2	31	1	2	4	3	4	3	1	4	2	2	3	4	4	3	4	4	4	1	0	0	0	0	0	0	0	8	8	8	0	8	1	8	8	8	0	1	1	4	1		3	3	2	3	1
2	44	2	5	5	4	3	2	4	4	4	4	2	3	2	3	3	4	1	0	8	8	0	0	0	0	0	0	8	8	2	8	8	8	8	8			1						1	1
2	44	2	1	2	2	2	4	4	4	4	3	3	3	3	2	4	4	1	1	1	0	0	0	0	0	0	1	2	2	2	1	8	8	1	1	0	1	1	3	1		3	3	1	4	1
2	32	1	5	5	4	5	5	4	4	4	4	4	4	4	4	4	4	4	8	8	8	3	0	0	0	0	2	2	8	0	8	0	1	8	8	0	1	1		0			3	2	2	1
2	29	1	5	5	4	5	4	3	1	2	3	2	2	3	4	2	2	4	1	1	0	0	0	0	0	0	8	8	8	8	8	8	8	8	8	1	0	1	4	1	1	1		1	2	1
2	37	1	2	5	5	5	5	4	4	4	3	3	3	4	3	4	4	4	0	8	8	0	0	0	0	0	8	8	8	0	8	8	8	8	8	0	0	1		0				1	1	0
2	28	1	4	4	3	5	4	4	3	4	4	3	3	3	4	1	2	2	8	8	8	2	0	1	2	0	8	8	8	0	8	8	8	8	8	0	0	1		0				1	2	0
2	30	2	4	4	4	4	4	1	3	4	1	1	3	3	3	3	3	3	2	0	0	0	1	0	0	0	8	8	0	0	8	8	8	8	8			1	3					1	3
2	32	1	1	2	5	3	4	3	3	4	4	4	4	3	3	4	4	3	1	1	0	4	0	0	0	0	0	8	8	0	8	8	1	1	8	0	0	1	4	1		1		2	4	1
2	32	1	4	5	5	5	5	4	4	4	4	4	4	4	4	4	4	2	3	2	0	0	0	0	0	0	8	8	8	2	1	8	8	2	8	0	0	1	4	0				1	3	0
2	40	2	2	2	3	5	4	4	4	4	4	4	4	4	4	4	4	3	2	1	0	0	0	0	0	0	8	8	8	0	8	8	8	8	8			1	4					1	1
2	44	1	4	5	3	5	3	4	4	3	3	3	4	2	3	4	4	3	8	8	8	0	0	0	0	0	8	1	8	0	8	2	2	2	8	0	0	1		0				1	2	0
2	41	1	3	3	4	2	5	2	2	3	2	3	3	3	2	4	3	1	1	2	0	1	0	1	1	0	0	8	8	1	8	8	8	8	8	0	0	1	3	0				2	3	0
2	17	2	4	4	4	1	4	3	2	4	4	3	1	3	4	4	4	3	8	8	8	0	0	0	0	0	8	8	8	0	8	8	8	8	8			1						2	4
2	50	2	4	5	3	5	4	3	4	4	4	3	4	4	3	4	3	4	1	1	0	0	0	0	0	0	8	8	8	0	8	8	8	8	8	0	0	1	3	0				1	1	0
2	40	1	4	4	4	4	5	4	4	4	3	3	3	4	4	4	4	4	3	1	0	0	0	0	0	0	8	8	8	0	0	8	8	8	8	0	0	2	3	0				2	4	0
2	52	2	5	5	4	5	4	4	3	4	3	3	4	3	2	3	2	1	2	2	1	0	0	0	0	0	0	8	8	0	8	8	8	8	8			2	3					1	1
2	33	1	4	4	4	5	4	4	4	4	3	3	4	4	3	3	2	3	2	0	0	0	0	0	0	0	8	8	8	8	8	8	8	8	8	0	0	2	3	0				1	1	0
2	32	1	3	4	4	4	2	3	1	3	3	4	4	4	4	4	4	4	1	0	1	0	0	0	0	0	8	8	8	8	8	8	8	8	8	0	0	2	3	0				1	1	0
2	42	1	4	4	4	4	3	4	3	3	4	4	4	4	4	4	4	2	8	8	8	1	1	0	0	0	8	8	8	0	8	8	8	8	8	0	0	2		0				2	2	0
2	47	1	4	4	5	3	4	3	4	4	4	4	4	4	4	4	4	4	8	8	8	0	0	0	0	0	8	8	8	8	0	8	8	8	8	0	0	2		0	3	3		1	1	0
2	34	1	2	4	4	4	5	3	4	4	3	4	4	4	3	3	4	4	8	8	8	0	0	0	0	0	8	8	8	8	8	8	8	8	8	0	0	2		0				2	1	0
2	46	1	4	4	5	5	5	3	3	4	4	4	4	3	3	4	3	4	0	8	8	0	0	0	0	0	8	8	8	8	8	8	8	8	8	0	0	2		0				1	1	0
2	60	2	4	4	4	5	4	3	3	3	4	4	4	3	3	3	3	3	8	8	8	0	0	0	0	0	8	0	2	1	8	0	8	8	8			2						1	3
2	49	1	5	3	5	5	3	4	3	4	4	4	4	4	3	4	4	4	0	8	8	0	3	1	0	0	8	8	8	8	8	8	8	8	8	0	0	2		0				1	2	0
2	62	2	2	4	4	5	5	4	2	4	3	3	3	4	3	3	3	3	1	1	0	0	0	0	0	0	8	8	8	0	8	8	8	8	8			2	3					1	1
2	42	1	5	4	5	5	5	4	2	4	3	2	3	3	3	3	3	2	0	8	8	0	2	0	0	0	8	0	1	0	8	8	8	8	8	0	0	2		0				1	1	0
2	28	1	5	5	5	4	5	1	4	4	2	3	4	4	1	3	4	4	8	8	8	0	0	0	0	0	8	0	8	0	8	8	8	8	8	0	0	2		0				1	4	0
2	37	1	4	4	4	4	4	4	1	4	4	4	4	4	4	4	4	4	0	8	8	0	0	0	0	0	8	8	0	1	8	8	8	8	8	0	0	2		0				1	1	0
2	24	1	3	2	4	4	2	3	4	4	4	3	4	4	4	4	4	3	1	0	0	0	0	0	0	0	8	8	8	0	8	8	8	8	8	0	0	2	4	0				2	1	0
2	50	2	5	5	5	5	4	4	4	4	4	4	4	4	4	4	4	4	8	8	8	0	0	0	0	0	8	8	8	0	0	8	8	8	8			2						1	1
2	52	1	4	4	4	3	4	4	3	2	2	1	4	3	4	3	2	2	2	0	0	0	1	0	0	0	8	8	8	0	8	8	8	8	8	0	0	2	4	0				1	1	0
2	29	1	4	4	4	5	4	4	1	3	3	4	4	2	4	4	4	2	1	0	0	0	0	0	0	0	8	8	8	0	0	8	8	8	8	0	0	2	4	0				2	4	0
2	24	2	5	4	5	4	5	3	4	3	1	2	4	3	3	4	4	4	8	8	8	0	2	0	0	2	0	0	8	0	0	2	8	8	8	0	0	2		0				2	2	0
2	46	1	2	5	5	5	2	3	3	3	3	1	3	3	3	3	4	3	2	0	0	0	0	0	0	0	8	8	8	8	8	8	8	8	8	0	0	2	4	1		3		2	1	1
2	21	1	3	5	5	5	5	4	4	4	4	4	4	3	4	4	4	4	8	8	8	0	0	0	0	0	8	8	8	2	2	8	8	8	8	0	0	2		0				2	3	0
2	72	2	4	4	4	4	3	4	3	4	4	4	3	4	4	4	4	3	0	8	8	0	0	0	0	0	8	8	0	0	8	8	8	8	8			2						2	1
2	59	2	5	4	4	5	5	4	3	4	3	3	4	3	4	3	4	4	2	0	0	0	0	0	0	0	8	8	8	8	8	8	8	8	8			2	4					2	1
2	17	2	1	4	5	4	4	1	4	4	3	3	4	4	4	3	4	2	8	8	8	0	0	0	0	0	8	8	0	8	8	8	8	8	8			1						2	4
2	49	2	5	5	5	4	5	4	4	4	3	4	4	4	4	4	4	2	0	8	8	2	2	2	2	0	8	0	1	1	8	0	8	8	0			1						1	4
2	20	2	2	4	4	2	4	1	1	4	4	4	4	3	3	3	3	3	8	8	8	0	0	0	0	0	8	0	8	8	8	8	8	8	8	0	0	3		0				2	2	0
2	19	2	3	4	4	3	4	3	1	3	2	3	3	3	3	3	4	3	8	8	8	0	0	0	0	0	8	8	8	0	8	8	8	8	8			3						1	2
2	49	1	4	4	4	4	4	4	4	4	4	3	4	4	4	4	4	3	8	8	8	0	1	0	0	0	0	8	8	8	8	8	8	8	8	0	0	3		0				2	2	0
2	20	2	4	5	3	2	3	3	3	4	3	3	3	4	3	3	1	2	1	2	1	0	0	0	0	0	8	8	8	0	8	8	8	8	8			3	2					2	2
2	23	2	1	4	4	4	4	4	1	4	4	4	4	4	4	4	4	4	3	1	0	0	0	0	0	0	8	8	8	8	8	8	8	8	8	0	0	1	3	0				1	1	0
2	40	1	5	5	4	5	5	3	4	4	4	4	4	3	4	4	4	4	0	8	8	0	0	0	0	0	8	8	8	2	8	8	8	8	8	0	0	1		0				1	4	0
2	35	2	4	4	4	4	5	3	1	3	2	2	4	4	2	4	4	2	0	8	8	1	0	0	0	0	0	8	0	2	8	8	8	8	8	0	1	1		1		3	3	2	3	1
2	21	1	2	4	4	2	3	4	1	4	3	4	4	3	4	4	4	4	0	8	8	1	0	0	2	0	8	8	8	0	8	8	8	8	8	0	0	1		0				2	4	0
2	51	1	4	4	4	4	4	4	3	4	2	1	4	4	1	3	1	1	0	8	8	0	0	0	0	0	8	8	8	0	8	8	8	8	8	0	0	1		0				1	1	0
2	28	1	1	5	3	5	4	3	4	4	2	3	4	3	3	3	4	2	0	8	8	1	0	0	0	0	8	1	0	1	2	0	8	8	8	0	0	1		1		1		1	1	1
2	38	1	4	3	3	3	2	3	2	4	4	4	4	4	2	4	4	4	3	0	0	2	0	0	0	1	8	8	8	8	8	8	8	8	8	0	0	1	3	0				1	1	0
2	54	2	4	4	4	2	4	3	1	3	3	3	3	3	3	3	3	4	0	8	8	0	0	0	0	0	8	8	8	0	8	8	8	8	8			1						1	3
2	23	1	3	5	5	5	4	4	4	4	4	4	4	3	4	4	4	4	8	8	8	0	1	0	0	0	8	8	0	0	8	8	8	8	8	0	0	1		1		1		1	2	1
2	30	2	2	2	2	5	4	3	3	3	4	2	2	4	4	3	4	2	0	8	8	0	0	0	0	0	8	1	8	0	8	8	8	8	8	0	0	1		0				1	2	0
2	21	2	4	4	3	2	5	1	3	2	2	2	4	4	3	4	2	3	8	8	8	0	0	0	0	0	8	8	8	8	8	8	8	8	8			1						2	3
2	26	1	4	4	4	5	4	4	3	3	3	4	3	4	3	4	4	3	8	8	8	0	0	0	0	0	8	8	8	8	8	8	8	8	8	0	0	1		0				1	2	0
2	34	2	5	1	5	5	5	4	3	4	4	4	4	4	3	4	4	4	3	1	0	0	0	0	0	0	8	8	8	0	8	8	8	8	8	0	0	2	2	0				2	4	0
2	41	2	3	2	1	1	1	3	3	4	2	2	2	1	1	1	1	1	0	8	8	0	0	0	0	0	8	1	0	1	2	1	8	1	8			2						2	2
2	20	1	3	4	4	4	3	4	4	2	3	2	3	2	3	3	4	2	8	8	8	0	0	0	0	0	0	1	8	0	8	8	0	8	8	0	0	2		0				2	2	0
2	44	2	5	5	5	4	3	4	4	4	4	4	2	4	4	2	3	3	0	8	8	1	2	0	1	0	0	8	8	0	8	8	8	8	8			2						1	3
2	32	1	4	5	5	4	1	4	2	2	4	4	4	4	4	4	4	3	0	8	8	0	0	0	0	0	8	8	0	0	8	8	8	8	8	0	0	2		0				2	2	0
2	45	1	4	5	5	5	5	3	3	3	3	4	4	4	4	4	4	4	8	8	8	0	0	0	0	0	8	8	8	0	8	8	8	8	8	0	0	2		0				2	1	0
2	21	1	1	3	5	5	4	3	4	4	4	4	4	4	4	4	4	2	8	8	8	0	0	0	0	0	8	8	8	8	8	8	8	8	8	0	0	2		0				1	1	0
2	40	2	2	4	4	4	2	3	3	4	3	4	4	3	3	3	4	1	0	8	8	0	1	0	0	0	8	8	8	0	8	8	8	8	8			3						1	4
2	25	1	3	4	4	4	4	3	3	4	3	3	4	4	3	4	3	3	8	8	8	0	0	0	0	0	8	8	8	0	8	8	8	8	8	0	0	3		0				2	2	0
2	55	2	4	4	3	4	4	4	3	4	2	2	4	3	3	3	4	2	8	8	8	0	0	0	0	0	8	8	8	8	1	8	8	8	0			1						1	1
2	29	1	4	4	4	5	4	4	3	3	3	3	3	4	3	4	3	3	3	0	0	0	0	0	0	0	8	8	8	8	8	8	8	8	8	0	0	1	3	0				2	2	0
2	28	1	4	4	4	4	3	4	1	4	3	4	2	4	3	4	4	3	0	8	8	0	0	0	0	0	8	8	8	0	1	8	8	8	8	0	0	1		0				2	2	0
2	52	2	2	3	3	3	2	1	4	3	4	3	4	1	1	1	1	1	8	8	8	0	0	0	0	0	8	0	8	8	8	8	8	8	8			1						1	2
2	16	2	3	4	4	4	2	1	4	4	4	4	4	4	4	4	4	3	8	8	8	0	1	0	0	0	8	8	8	2	1	8	1	8	8			1						2	3
2	28	1	4	4	5	5	4	4	4	4	4	4	4	4	4	4	4	4	0	8	8	0	0	0	0	0	8	8	8	8	2	8	8	8	8	0	0	1		0				2	2	0
2	34	2	5	5	5	5	5	4	1	4	4	4	2	4	4	2	4	1	8	8	8	0	0	0	0	0	8	0	8	0	8	8	8	8	8	0	0	1		0				1	4	0
2	40	2	5	4	4	5	5	4	4	4	3	3	4	3	3	4	3	3	2	1	0	0	0	0	0	0	8	8	8	8	8	8	8	8	8			1	3					1	4
2	27	1	5	5	5	5	5	3	3	4	2	1	2	3	2	2	2	2	8	8	8	1	1	1	1	0	0	0	0	0	0	0	0	8	8	0	0	1		0				2	2	0
2	30	1	3	3	5	5	5	4	3	4	3	2	4	4	2	4	2	3	2	0	0	1	0	0	0	0	2	1	8	8	8	8	8	8	0	0	0	1	3	0				2	3	0
2	31	1	4	4	5	4	4	4	3	3	3	3	4	3	3	4	4	4	0	8	8	0	0	0	0	0	8	8	8	0	8	8	0	8	8	0	0	1		0				2	3	0
2	28	1	5	5	2	5	5	1	3	4	2	2	3	4	4	3	3	2	8	8	8	1	2	0	2	0	8	0	8	0	1	0	2	0	8	0	0	1		0				1	3	0
2	24	1	4	3	3	3	2	3	3	2	1	3	2	1	2	2	2	1	8	8	8	0	0	0	0	0	8	8	8	0	8	8	8	8	8	0	0	2		1		1		1	2	1
2	38	2	5	5	4	5	4	3	4	4	3	4	4	4	4	4	3	4	8	8	8	0	0	0	0	0	8	0	0	8	8	0	8	8	8			2						1	1
2	20	2	4	4	4	4	4	4	4	3	3	4	4	4	4	4	3	2	8	8	8	0	0	0	0	0	8	8	8	8	8	8	8	8	8	0	0	2		1		2		1	4	1
2	22	1	3	3	5	5	5	2	4	4	4	4	4	4	4	4	4	3	0	8	8	0	0	0	0	0	1	8	8	0	0	2	8	2	8	0	0	2		1	3	1		1	2	1
2	32	1	4	4	5	5	4	2	3	3	3	4	4	3	3	4	2	3	2	0	0	0	0	0	0	0	8	8	8	8	8	8	8	8	8	0	0	2	3	0				1	1	0
2	67	2	2	4	1	1	2	3	1	4	4	4	4	4	3	3	3	1	0	8	8	0	0	0	0	0	8	8	8	8	1	0	8	0	8			2						1	1
2	31	2	2	5	3	5	3	2	3	4	2	1	4	4	2	3	2	2	1	0	0	0	0	0	0	0	8	2	2	0	1	1	8	8	8	0	0	2	3	0	3	3		1	1	0
2	15	2	4	5	4	4	4	4	1	4	4	4	3	4	3	4	4	4	8	8	8	0	0	0	0	0	8	8	8	8	8	8	8	8	8			2						2	4
2	30	2	5	5	5	5	4	4	4	4	4	4	4	3	4	4	4	4	0	8	8	0	0	0	0	0	8	8	1	8	0	8	8	8	8	1	0	2		1	3	3		2	1	1
2	57	1	4	4	4	2	3	3	4	1	4	3	4	4	4	4	4	1	0	8	8	0	0	0	0	0	8	0	8	0	8	8	8	8	8	0	0	2		0				1	1	0
2	25	2	4	4	4	4	4	4	4	4	3	3	3	3	3	4	4	3	0	8	8	0	0	0	0	0	0	8	8	8	8	8	8	8	8	0	0	2		0				2	2	0
2	35	1	5	4	5	5	4	4	2	4	4	4	4	2	3	4	4	4	8	8	8	0	0	0	0	0	8	8	8	0	8	8	8	8	8	0	0	2		0				2	3	0
2	41	1	4	5	4	3	5	4	4	4	3	3	3	4	3	4	3	3	0	8	8	0	0	0	0	0	8	8	8	8	8	8	8	8	8	0	0	1		1		3		2	4	1
2	49	2	4	4	5	5	1	3	4	4	4	4	4	4	4	4	4	2	3	0	0	1	2	0	1	0	0	0	0	8	8	8	8	8	8	1	0	1	4	0	3	3		1	1	1
2	42	1	4	4	4	4	3	4	3	4	4	4	4	3	4	4	3	3	2	0	0	0	0	0	0	0	8	8	8	0	0	8	8	8	8	0	0	1	3	0				1	2	0
2	40	1	4	4	4	4	4	4	3	3	3	3	4	4	3	3	4	4	1	0	0	0	0	0	0	0	8	8	8	0	8	8	8	8	8	0	0	3	4	0				1	2	0
2	32	2	5	4	4	4	4	4	4	1	4	3	4	4	4	3	3	3	2	1	0	0	0	0	0	0	1	8	8	1	8	8	8	8	8			3	3					2	2
2	56	2	4	5	4	3	4	4	2	4	3	4	4	4	4	4	4	3	1	0	0	0	0	0	0	0	8	8	8	0	8	8	8	8	8			3	4					2	2
2	34	1	4	4	4	4	3	4	3	4	4	3	4	3	3	3	3	3	0	8	8	0	0	0	0	0	8	8	8	8	0	1	8	8	8	0	0	3		0				2	2	0
2	54	2	4	4	4	5	5	3	3	3	3	3	4	4	3	3	4	4	8	8	8	0	0	0	0	0	8	8	0	0	8	8	8	8	8			3						2	2
2	28	1	4	4	4	4	5	3	3	3	2	2	3	3	3	4	3	4	8	8	8	0	2	0	1	0	0	0	0	0	0	8	8	8	8	0	0	3		1		1		1	2	1
2	14	2	5	5	3	5	4	4	3	4	1	4	4	4	3	2	3	4	0	8	8	0	0	0	0	0	8	8	0	0	8	8	8	8	8			1						1	4
2	31	1	3	2	4	4	4	3	3	4	4	4	4	4	4	3	4	3	0	8	8	0	0	0	0	0	0	0	0	1	0	0	8	8	8	0	0	1		1		1		1	1	1
2	40	1	5	5	5	5	5	4	3	4	4	4	4	4	4	3	4	3	0	8	8	0	0	0	0	0	8	8	8	0	1	8	8	8	8	0	0	1		0				1	4	0
2	37	2	4	4	4	4	2	4	1	3	3	3	4	4	3	2	4	4	0	8	8	0	0	0	0	0	8	8	8	8	8	8	8	8	8	0	0	1		0				1	1	0
2	42	2	4	4	4	4	4	4	3	4	4	3	4	4	2	3	4	3	8	8	8	1	1	0	0	0	0	0	0	0	0	8	8	8	8			1						1	4
2	40	2	4	4	3	4	4	4	4	3	4	4	3	4	4	2	2	3	0	8	8	0	1	0	0	0	1	0	0	8	8	8	8	0	8	0	0	1		0				1	3	0
2	28	1	4	4	4	4	2	3	1	3	3	3	3	3	3	3	3	3	8	8	8	0	0	0	0	0	8	8	8	8	8	8	8	8	8	0	0	1		0				2	4	0
2	27	1	4	5	4	4	4	3	1	4	3	3	3	4	3	3	4	3	8	8	8	0	0	0	0	0	8	8	0	0	0	8	8	0	8	0	1	1		1	3	2	2	2	2	1
2	26	1	4	5	5	4	5	4	4	4	3	4	4	4	2	4	4	4	8	8	8	0	0	0	0	0	8	8	8	0	8	8	8	8	8	0	0	1		0				2	2	0
2	29	1	5	5	4	5	4	4	4	3	4	2	4	3	4	4	4	2	8	8	8	0	0	0	0	0	8	1	8	0	0	8	8	8	8	0	0	1		0				2	4	0
2	21	1	3	4	4	5	5	3	4	4	4	4	4	4	4	4	4	4	8	8	8	2	2	2	1	1	0	1	0	0	0	0	0	0	0	0	0	1		0				1	2	0
2	19	2	4	4	4	2	4	3	2	4	3	4	4	4	3	4	4	4	8	8	8	0	0	0	0	0	8	8	8	0	8	8	8	8	8	0	0	2		0				2	3	0
2	24	2	3	5	5	4	5	4	3	4	4	3	4	4	3	3	4	4	0	8	8	0	0	0	0	0	0	8	8	0	1	8	0	8	8	0	0	2		0				2	2	0
2	29	1	4	4	4	4	4	2	1	4	4	3	4	4	4	4	4	3	8	8	8	0	0	0	0	0	8	8	8	0	8	0	8	8	8	0	0	2		0				1	1	0
2	13	2	2	2	3	2	4	1	3	4	3	4	4	3	1	3	3	3	8	8	8	0	0	0	0	0	8	8	8	8	8	8	8	8	8			3						2	4
2	14	2	2	4	4	2	4	3	2	3	2	3	3	4	4	3	3	3	8	8	8	0	0	0	0	0	0	8	8	8	8	8	8	8	8			3						2	2
2	21	1	2	5	5	1	5	4	2	4	1	3	4	3	1	3	1	4	3	1	0	0	0	0	0	0	8	8	8	1	8	8	8	8	8	0	0	3	3	1	3	2		2	2	1
2	46	2	5	4	5	5	4	3	3	4	2	1	4	2	4	4	2	1	8	8	8	0	2	1	0	1	0	2	2	8	1	0	8	0	8	0	0	1		0				2	1	0
2	52	2	4	4	4	3	2	3	2	2	3	2	2	3	2	3	3	1	1	0	0	4	3	0	0	0	0	2	2	2	8	2	1	1	1	0	0	1	3	1		1		1	1	1
2	22	1	2	2	4	4	4	4	4	4	4	4	4	4	4	4	4	4	8	8	8	0	0	0	0	0	8	8	8	8	8	8	8	8	8	0	0	1		0				1	3	0
2	52	2	4	5	4	4	4	4	2	3	4	3	4	3	4	4	4	2	0	8	8	0	0	0	0	0	0	8	8	1	8	8	8	8	8			1						1	3
2	30	2	3	2	3	4	1	1	1	2	1	2	2	2	1	1	4	1	1	0	0	0	0	0	0	0	1	2	2	2	8	2	8	8	2			1	3					1	1
2	15	2	4	4	4	3	4	3	2	4	4	3	4	4	3	4	3	3	8	8	8	0	0	0	0	0	8	8	8	0	8	8	8	8	8			1						2	4
2	15	2	1	4	4	2	1	2	2	2	2	2	2	1	3	4	3	2	8	8	8	0	0	0	0	0	8	1	1	8	8	8	8	8	8			1						2	2
2	28	1	2	4	4	4	4	3	1	4	1	1	2	3	3	3	1	1	8	8	8	0	0	0	0	0	0	8	8	0	8	8	8	8	8	0	0	1		0				2	1	0
2	32	2	4	4	5	5	2	1	1	2	1	1	3	3	3	3	2	1	8	8	8	0	1	1	2	1	0	0	1	8	8	8	8	8	8	0	0	1		0				2	4	0
2	25	1	5	4	4	4	4	4	1	4	4	3	2	2	4	3	3	3	1	0	0	0	0	0	0	0	8	8	8	8	8	8	8	8	8	0	0	1	4	1	3	2		1	1	1
2	39	2	4	5	4	4	3	4	1	2	1	1	3	4	3	3	4	2	8	8	8	0	0	1	1	0	8	8	8	0	8	8	8	8	8			1						2	1
2	55	1	4	4	5	5	4	3	2	4	3	4	4	4	4	3	2	2	2	1	0	0	1	0	1	0	8	8	0	0	0	8	8	8	8	0	0	1	4	1	3	3		2	1	1
2	43	2	2	2	4	4	4	3	2	4	3	3	4	4	3	4	4	3	2	0	0	0	0	0	0	0	8	8	8	0	8	8	8	8	8	0	0	1	3	0				1	1	0
2	42	1	3	4	4	3	4	3	4	4	3	4	4	4	4	2	2	2	2	1	0	0	0	0	0	0	8	8	0	0	0	8	8	8	8	1	0	1	3	1	1	1		1	2	1
2	23	1	4	2	4	2	4	1	1	4	3	3	3	4	3	3	3	1	0	8	8	1	0	0	1	0	8	8	8	0	8	8	8	8	8	0	0	1		0				2	3	0
2	58	1	4	5	4	5	4	4	3	4	2	4	4	4	3	4	3	4	0	8	8	3	0	0	0	0	0	8	8	0	8	8	8	8	8	0	0	1		0				1	1	0
2	28	1	5	4	4	1	5	4	3	4	3	3	4	4	2	4	4	3	8	8	8	4	0	0	0	0	2	1	2	2	8	8	8	1	8	0	1	1		1	3	3	3	2	4	1
2	57	2	4	5	4	5	4	4	3	4	3	3	3	3	3	4	3	4	8	8	8	0	0	0	0	0	8	1	0	8	8	8	8	8	8			2						2	4
2	61	2	5	4	5	5	3	4	1	4	2	3	4	4	4	2	4	2	0	8	8	0	0	0	0	0	8	0	2	2	8	1	8	8	8			2						1	3
2	51	1	4	4	4	4	5	4	3	3	4	4	3	2	2	3	3	4	8	8	8	0	0	0	0	0	8	8	8	0	8	8	8	8	8	0	0	2		0				1	1	0
2	44	1	4	4	4	4	4	4	1	4	4	4	4	4	4	3	4	4	0	8	8	0	0	0	0	0	0	8	8	0	8	8	8	8	8	0	0	2		0				1	1	0
2	39	2	4	5	4	5	5	3	3	4	3	3	3	3	3	4	3	3	0	8	8	0	0	0	0	0	8	8	8	8	8	8	8	8	8			2						2	4
2	15	2	4	5	5	2	4	3	3	4	3	2	4	4	3	4	4	4	8	8	8	0	0	0	0	0	8	8	8	8	8	8	8	8	8			1						2	4
2	51	2	5	4	4	4	4	3	3	3	4	4	4	4	4	4	4	4	0	8	8	0	0	0	0	0	8	1	0	0	8	8	8	8	8			3						1	2
2	56	2	4	3	4	4	3	4	4	4	4	4	3	3	3	4	3	3	0	8	8	1	1	0	0	0	0	8	8	0	8	8	8	8	8			3						1	3
2	26	1	1	1	4	5	1	4	1	3	4	3	2	3	2	2	3	2	8	8	8	0	0	0	0	0	0	8	8	0	8	8	8	8	8	0	0	3		0				1	3	0
2	50	2	4	4	4	4	4	4	4	4	3	4	4	4	4	4	4	4	0	8	8	0	0	0	0	0	8	8	8	0	8	8	8	8	8			3						2	3
2	18	2	5	4	5	5	4	4	4	4	3	3	4	3	3	4	3	3	8	8	8	0	0	0	0	0	8	8	8	8	8	8	8	8	8			3						2	4
2	34	1	3	4	5	5	3	4	4	4	2	2	3	3	4	4	3	3	2	0	0	0	0	0	0	0	0	0	8	0	8	8	8	8	8	0	1	3	3	1	3	3	3	2	1	1
2	21	2	5	4	4	5	4	4	1	3	1	2	4	1	3	3	2	3	0	8	8	1	0	0	0	0	0	0	8	0	1	8	8	8	8	1	0	1		1	3	1		1	1	1
2	20	2	4	4	4	4	3	4	4	4	2	1	4	4	4	3	3	4	8	8	8	0	0	0	0	0	0	0	8	0	1	8	8	8	8	0	0	1		0				2	3	0
2	25	1	4	4	5	2	4	2	3	4	2	2	4	2	3	2	4	2	8	8	8	0	0	1	0	0	1	8	8	1	8	8	8	8	8	1	0	1		0	3			2	2	1
2	42	1	4	4	4	4	3	4	3	4	2	2	4	4	3	4	4	2	8	8	8	0	0	0	0	0	8	8	8	8	0	8	8	8	8	0	0	1		0				1	3	0
2	24	1	5	4	4	4	4	4	4	4	3	4	4	4	3	3	4	2	8	8	8	0	0	0	0	0	8	8	8	0	8	8	8	8	8	0	0	1		0				1	2	0
2	14	2	2	2	4	2	4	3	1	4	1	1	4	3	3	3	1	3	8	8	8	0	0	0	0	0	8	8	8	0	8	8	8	8	8			1						1	2
2	25	1	3	4	4	4	4	3	2	4	4	3	3	4	3	2	3	3	8	8	8	0	0	0	0	0	8	8	8	0	8	8	8	8	8	0	0	1		1		1		2	4	1
2	30	2	4	4	4	4	4	4	4	4	4	4	4	4	3	4	4	2	1	2	0	0	0	2	1	0	8	8	8	0	8	8	8	8	8	0	0	1	3	1		1		1	4	1
2	28	1	5	5	4	4	4	4	2	3	2	2	4	4	3	3	2	2	0	8	8	0	0	0	0	0	8	8	0	0	8	8	8	8	8	0	0	2		0				2	4	0
2	30	2	4	5	4	4	3	4	2	3	4	4	4	3	4	3	4	3	2	1	0	0	0	0	0	0	8	0	0	0	8	8	8	8	8	0	0	2	3	0				1	3	0
2	34	2	3	4	4	3	3	2	2	2	2	2	2	2	2	3	1	2	8	8	8	0	0	0	0	0	8	8	8	8	8	8	8	8	8			2						2	1
2	61	2	3	3	3	1	1	2	2	2	1	1	1	1	1	1	1	1	8	8	8	0	0	0	1	0	2	8	2	2	1	1	2	2	8			2						1	1
2	14	2	3	3	3	2	1	3	4	4	2	4	3	4	4	4	3	2	8	8	8	0	0	0	0	0	8	8	8	8	8	8	8	8	8			2						1	4
2	54	2	5	5	4	5	5	4	1	4	4	4	4	4	4	4	4	3	0	8	8	0	0	0	0	0	8	1	8	1	8	8	8	8	8			2						1	1
2	27	1	5	5	5	5	5	4	4	4	4	4	4	4	4	4	4	4	1	1	0	0	0	0	0	0	8	8	8	8	2	8	8	8	8	0	0	3	3	0				2	2	0
2	15	2	4	4	5	5	1	3	3	4	1	1	4	4	3	4	4	2	8	8	8	0	0	0	0	0	8	8	8	0	8	8	8	8	8			3						1	4
2	44	1	4	5	5	5	4	4	2	4	4	4	4	4	3	4	4	3	2	2	0	0	0	0	0	0	0	8	8	1	0	8	8	0	8	0	1	1	4	1	3	1	3	2	3	1
2	36	1	5	5	5	4	3	4	4	4	4	4	4	4	4	4	4	2	8	8	8	3	3	1	1	0	0	8	0	0	8	8	8	8	8	0	0	1		0				2	1	0
2	24	1	4	3	3	4	2	4	1	4	4	4	4	3	3	4	4	3	0	8	8	0	0	0	0	0	8	8	8	1	8	8	8	8	8	0	0	1		0				2	1	0
2	37	1	3	2	5	5	1	4	2	3	4	4	4	4	3	3	4	1	8	8	8	0	0	0	0	0	8	8	8	8	8	8	8	8	8	0	0	1		0				2	1	0
2	31	1	4	5	5	5	4	4	3	4	4	4	4	4	3	4	4	4	8	8	8	0	0	0	0	0	8	0	8	0	8	8	8	8	8	0	0	1		0				2	4	0
2	26	2	5	5	5	5	3	4	4	4	4	3	4	4	4	4	4	4	0	8	8	2	0	0	0	0	8	8	8	8	8	8	8	8	8	0	0	1		1	3	3		1	2	1
2	37	1	1	5	5	4	3	3	3	4	4	2	3	3	3	3	4	1	0	8	8	2	0	0	1	0	8	2	0	2	8	2	8	2	0	1	1	1		1	1	1	1	1	1	1
2	64	2	4	5	5	3	5	2	3	4	3	3	3	4	3	4	4	2	0	8	8	1	1	0	0	0	0	0	1	0	8	8	8	8	8			1						1	1
2	46	2	4	5	4	5	4	3	3	4	3	2	4	3	3	4	4	4	0	8	8	0	0	0	0	0	0	8	8	1	8	8	8	8	8	0	0	1		1		3		2	1	1
2	20	2	4	4	4	5	5	2	2	2	2	2	3	2	2	4	3	1	0	8	8	0	0	0	0	0	8	8	8	8	8	8	8	8	8	0	0	1		1	2	1		1	4	1
2	44	1	1	4	4	3	3	4	3	4	3	2	3	3	4	4	4	1	8	8	8	1	2	0	0	0	1	8	2	0	8	8	8	8	0	0	0	1		0				1	1	0
2	53	1	4	5	5	3	1	2	2	3	2	3	2	3	3	3	3	1	8	8	8	0	0	0	0	0	8	8	8	0	8	8	8	0	8	0	0	1		0				1	2	0
2	27	1	5	5	4	3	5	4	4	4	2	3	4	4	4	4	2	4	0	8	8	1	2	0	0	0	1	1	0	0	8	0	0	8	8	0	0	1		1	3	1		2	2	1
2	40	2	3	4	5	5	5	4	1	4	4	4	4	4	3	4	3	3	1	0	0	1	1	3	3	0	0	8	8	0	0	8	8	8	8	0	0	1	4	0				1	4	0
2	29	1	4	4	3	4	4	2	2	4	4	3	3	4	3	4	4	4	0	8	8	0	0	0	0	0	8	0	8	8	1	8	8	8	8	0	0	1		0				1	2	0
2	42	2	5	5	5	4	4	3	3	4	3	3	4	4	3	4	4	2	8	8	8	1	0	0	0	0	0	8	2	2	8	2	8	0	8			1						2	3
2	30	1	2	4	3	4	4	4	3	4	4	4	4	3	2	3	2	2	8	8	8	0	0	0	0	0	8	0	8	8	1	8	8	8	8	0	0	1		1	3	1		1	2	1
2	24	1	1	5	5	4	1	3	3	4	3	2	2	3	3	4	3	2	8	8	8	0	3	2	0	0	8	8	8	0	0	8	8	8	8	0	0	1		0				2	1	0
2	48	1	4	5	5	5	5	1	1	4	4	4	3	4	3	4	3	4	0	8	8	1	0	0	0	0	8	0	8	8	8	8	8	8	8	0	0	2		0				1	3	0
2	29	1	5	4	4	5	5	4	4	4	4	3	3	3	3	4	4	3	8	8	8	0	0	0	0	0	8	8	8	0	8	8	8	8	8	0	0	2		0				2	1	0
2	58	1	4	5	4	4	3	4	3	4	4	3	4	4	2	4	4	4	0	8	8	0	1	0	0	0	8	0	0	1	8	8	8	8	8	0	0	2		0				1	1	0
2	35	1	4	5	5	5	5	4	4	4	4	3	4	4	3	4	4	4	0	8	8	0	0	0	0	0	8	8	8	8	8	8	8	8	8	0	0	2		0				2	4	0
2	31	1	4	5	4	5	5	4	4	4	3	4	4	3	4	4	4	3	3	0	0	0	0	0	0	0	0	8	8	0	8	8	8	8	8	0	0	2	3	0				1	1	0
2	43	1	4	4	4	4	4	4	3	3	4	4	4	4	4	4	3	4	8	8	8	0	0	0	0	0	8	8	8	0	8	8	8	8	8	0	0	2		0				1	1	0
2	76	1	5	5	5	5	2	4	4	4	4	3	2	4	4	4	4	1	0	8	8	0	0	0	0	0	8	8	8	1	0	8	8	8	8	0	0	2		0				1	1	0
2	61	1	4	5	5	3	4	4	1	4	3	3	4	3	3	3	3	4	0	8	8	0	0	0	0	0	2	1	8	2	0	0	8	8	0	0	0	2		1	3	3		1	1	1
2	17	2	5	4	3	3	3	4	4	2	4	3	2	4	4	2	2	2	0	8	8	0	0	0	0	0	8	8	8	8	8	8	8	8	8			2						1	4
2	16	2	3	5	3	5	3	4	4	4	3	4	3	4	3	4	4	4	0	8	8	0	0	0	0	0	0	0	2	0	8	8	8	8	8			1						2	4
2	25	2	1	4	4	4	5	3	3	4	3	4	3	3	3	3	3	1	8	8	8	0	0	0	0	0	8	8	8	1	0	8	8	8	8			3						1	4
2	19	2	2	4	4	2	4	3	2	4	3	3	4	4	4	4	3	4	1	0	0	0	0	0	0	0	8	8	8	0	8	8	8	8	8			1	3					2	4
2	39	1	4	2	4	2	4	4	2	3	1	1	4	4	3	4	2	4	0	8	8	0	0	0	0	0	0	0	0	0	0	0	8	0	0	1	1	3		1	2	3	2	2	2	1
2	26	2	4	5	3	4	4	3	2	4	3	4	3	3	4	3	4	4	0	8	8	0	0	0	0	0	8	1	8	0	8	8	8	8	8	0	0	1		0				1	2	0
2	23	2	4	4	4	4	4	4	1	4	4	2	4	4	1	4	4	1	8	8	8	0	1	0	1	0	0	8	0	0	0	8	8	8	8	0	0	1		1		1		2	4	1
2	15	2	4	5	5	5	3	2	1	2	3	2	4	2	2	2	4	2	8	8	8	0	0	0	0	0	8	8	8	8	8	8	8	8	8			1						2	2
2	15	2	3	5	5	2	4	2	1	2	1	1	1	2	2	2	2	1	8	8	8	0	0	0	0	0	0	8	8	1	8	8	8	8	8			1						2	1
2	41	1	4	4	4	2	1	4	4	4	3	3	4	4	2	2	4	1	0	8	8	0	0	0	0	0	8	8	8	8	8	8	8	8	8	0	0	1		0				1	1	0
2	22	2	2	5	4	4	4	3	3	3	3	2	3	3	3	4	3	2	8	8	8	0	0	0	0	0	8	8	8	1	1	8	1	1	8	0	1	1		0			3	2	4	1
2	38	2	5	4	5	3	2	4	4	4	2	2	2	1	2	3	4	2	0	8	8	0	0	0	0	0	8	8	2	1	8	8	8	8	8	0	0	1		0				2	3	0
2	37	2	4	5	5	5	5	4	3	4	3	4	4	4	4	4	4	4	0	8	8	0	1	0	1	0	1	8	8	0	0	0	8	8	8			1						1	4
2	29	2	4	4	5	5	4	4	3	3	4	4	4	4	4	4	4	4	8	8	8	0	0	0	0	0	8	8	8	0	8	8	8	8	8			1						2	2
2	34	1	5	5	4	5	4	4	3	4	4	4	4	3	4	4	4	4	0	8	8	0	0	0	0	0	8	8	8	0	8	8	8	8	8	0	0	1		0				2	4	0
2	23	1	5	2	5	5	5	4	4	4	4	4	4	3	3	4	4	4	8	8	8	0	0	0	0	0	8	0	8	8	8	8	8	8	8	0	0	2		0				2	1	0
2	51	2	4	5	4	4	4	4	4	3	3	4	4	3	2	3	4	4	0	8	8	1	0	0	0	0	8	0	8	0	8	8	8	8	8			2						1	3
2	28	1	4	4	4	4	4	4	4	4	4	4	4	4	4	3	4	4	0	8	8	0	0	0	0	0	8	8	8	8	0	8	8	8	8	0	0	2		0				1	3	0
2	16	2	4	4	5	4	4	4	3	4	3	4	4	4	3	4	4	3	8	8	8	0	0	0	0	0	8	8	8	1	1	8	8	8	8			3						1	2
2	37	1	4	4	5	4	5	4	4	4	4	4	4	4	3	4	4	4	1	0	0	0	0	0	0	0	8	8	8	8	8	8	8	8	8	0	0	3	4	1		3		2	2	1
2	41	1	4	5	5	5	5	4	4	4	4	4	3	4	4	4	4	2	0	8	8	0	0	0	0	0	8	2	8	8	8	8	8	8	8	0	0	1		0				1	1	0
2	26	1	5	5	4	4	4	4	4	3	3	3	3	4	3	4	3	3	1	0	0	0	0	0	0	0	8	8	0	0	0	8	8	8	8	0	0	1	3	0				1	1	0
2	46	2	5	5	4	4	4	4	4	4	3	3	3	3	3	3	4	4	8	8	8	1	1	0	0	0	0	0	8	8	1	8	8	0	8			1						1	3
2	37	1	4	5	5	5	3	4	4	4	3	3	4	2	2	1	4	1	1	2	1	0	0	0	0	0	0	1	8	1	8	8	8	8	8	0	0	1	3	0				2	4	0
2	19	2	5	4	5	5	4	2	3	4	3	3	4	4	4	3	4	2	8	8	8	0	0	0	0	0	8	8	8	0	8	8	8	8	8	1	0	1		1	1	1		2	2	1
2	30	1	4	5	5	5	4	2	1	3	4	3	3	4	3	4	4	4	8	8	8	0	0	0	0	0	8	8	8	0	0	8	8	0	8	0	0	1		0				1	4	0
2	67	2	1	5	2	5	4	1	3	3	4	3	3	1	4	2	4	2	2	1	0	0	0	0	0	0	8	8	8	0	8	8	8	8	8			1	3					1	1
2	28	1	1	1	3	3	4	2	4	3	4	2	4	4	4	2	4	4	0	8	8	0	0	0	0	0	8	8	8	8	8	8	8	8	8	0	0	1		0				1	2	0
2	29	2	4	3	4	4	4	4	3	4	4	2	4	2	4	4	3	4	0	8	8	0	0	0	0	0	0	0	8	8	0	0	8	8	8	0	1	1		1		1	1	1	1	1
2	20	2	3	5	5	3	4	4	4	4	4	3	4	3	4	4	4	3	0	8	8	0	0	0	0	0	8	8	8	8	1	8	8	8	8			1						1	1
2	23	1	2	2	3	5	4	4	3	4	2	3	4	4	4	3	3	2	0	8	8	0	0	0	0	0	0	0	0	1	1	0	0	8	8	0	0	1		0				2	4	0
2	39	1	5	4	5	5	5	4	3	4	4	2	3	4	4	4	4	3	8	8	8	0	0	0	0	0	8	8	8	8	8	8	8	0	8	0	0	1		0				1	3	0
2	34	1	5	5	5	5	3	4	2	4	3	4	4	4	1	4	4	2	8	8	8	1	2	1	0	0	8	0	1	8	0	8	8	0	8	0	0	1		0				1	3	0
2	35	1	5	3	2	4	4	4	4	2	3	3	3	4	4	2	4	3	2	1	0	1	1	0	0	0	8	1	0	0	1	0	8	8	0	1	0	1	3	1	3	3		1	2	1
2	46	1	4	4	4	4	5	3	4	4	2	2	4	3	3	3	3	2	0	8	8	0	1	0	0	0	8	8	8	8	8	8	8	8	8	0	0	1		0				1	4	0
2	25	1	4	5	5	3	4	2	2	2	2	1	3	3	2	3	4	1	8	8	8	2	0	0	2	0	8	2	8	2	2	8	8	2	8	0	0	1		1		1		2	2	1
2	30	1	4	4	4	4	4	4	4	4	4	3	4	4	4	4	4	4	8	8	8	1	1	0	0	0	8	8	0	0	0	8	8	8	8	1	1	1		1	1	2	2	2	3	1
2	38	1	1	4	4	4	4	1	1	4	4	4	4	4	4	4	4	4	8	8	8	0	0	0	0	0	8	8	8	0	8	8	8	8	8	0	0	1		0				1	4	0
2	24	1	2	4	4	4	4	4	4	4	4	3	3	3	3	4	4	4	0	8	8	1	0	0	0	0	8	0	0	2	0	8	8	8	8	0	0	1		0				1	2	0
2	40	1	5	5	3	5	4	3	3	4	3	3	4	4	4	4	4	3	8	8	8	0	0	0	0	0	8	8	8	0	8	8	8	8	8	0	0	1		0				2	1	0
2	26	1	4	4	4	3	5	3	3	4	4	3	4	4	3	4	4	3	8	8	8	0	0	0	0	0	8	8	8	8	8	8	8	8	8	0	0	1		0				2	2	0
2	29	1	4	2	4	4	4	4	4	3	3	4	4	4	3	3	3	3	8	8	8	0	0	0	0	0	8	0	8	8	8	8	8	8	8	0	0	2		1		1		2	4	1
2	48	1	4	4	4	5	4	4	4	3	4	4	4	4	4	4	4	3	1	0	0	0	0	0	0	0	0	0	8	1	8	8	8	8	8	0	0	2	4	0				1	3	0
2	53	2	4	3	4	4	4	2	3	3	3	3	2	3	3	4	4	2	0	8	8	0	2	0	0	0	8	8	8	8	8	8	8	8	8			2						1	2
2	45	2	4	4	5	5	4	4	1	4	4	4	3	4	3	4	4	3	0	8	8	0	0	0	0	0	8	0	0	0	8	8	8	8	8			2						1	1
2	53	1	2	2	3	5	1	2	3	2	4	1	1	2	1	1	4	1	8	8	8	0	0	0	0	0	8	8	8	0	8	8	8	8	8	0	0	2		0				2	1	0
2	19	2	2	3	3	3	3	4	4	4	4	4	3	4	4	4	3	4	8	8	8	0	0	2	2	2	0	1	8	1	2	2	8	8	1			2						1	2
2	33	1	4	4	4	4	4	4	4	4	4	4	4	3	4	3	4	4	2	1	0	1	1	0	0	0	0	8	1	0	0	8	8	8	8	1	1	2	3	1	2	2	2	2	1	1
2	39	2	5	4	5	4	4	4	1	4	4	4	4	4	4	4	4	2	0	8	8	0	1	0	0	0	8	1	0	1	8	8	8	8	8			2						1	1
2	51	1	4	4	4	4	2	4	4	4	3	1	4	2	3	4	4	1	0	8	8	0	0	0	0	0	0	0	8	2	8	2	2	2	8	0	0	2		0				2	1	0
2	67	2	4	5	5	4	5	4	4	4	4	4	4	4	4	4	4	4	0	8	8	0	0	0	0	0	8	8	2	8	8	8	8	8	8			2						2	1
2	25	1	4	4	4	4	3	4	3	4	4	4	4	4	3	4	4	3	8	8	8	0	0	0	0	0	8	8	8	1	8	8	8	8	8	0	0	2		0				2	2	0
2	43	1	2	2	4	4	4	3	4	4	3	1	4	3	2	4	2	2	0	8	8	0	0	0	0	0	8	2	8	8	0	8	8	8	8	0	0	2		0				1	1	0
2	30	1	4	4	4	4	5	4	4	4	4	4	4	4	3	3	3	4	8	8	8	0	0	0	0	0	8	8	8	0	1	8	8	8	8	0	0	2		0				2	1	0
2	37	1	4	5	4	5	4	3	3	4	3	2	4	3	3	4	4	4	8	8	8	2	0	2	2	0	8	2	1	2	8	2	2	8	8	0	0	1		0				2	2	0
2	28	1	5	4	4	5	5	4	2	3	2	2	3	2	4	4	4	2	8	8	8	0	0	0	0	0	1	0	0	0	8	0	8	0	8	0	0	1		1	3	3		2	4	1
2	39	1	2	4	3	4	3	4	2	4	3	2	3	4	4	3	3	4	8	8	8	1	1	0	0	0	8	8	0	1	8	0	8	0	8	0	0	3		0				1	3	0
2	34	1	4	4	3	4	3	3	3	4	4	3	4	4	4	3	4	2	8	8	8	0	0	0	0	0	8	8	8	0	8	8	8	8	8	0	0	3		0				1	4	0
2	37	1	5	4	1	5	5	3	3	3	3	3	3	3	3	3	4	4	8	8	8	0	0	0	0	0	8	8	8	8	8	8	8	8	8	0	0	3		0				1	3	0
2	36	2	3	3	2	2	1	2	2	2	1	1	3	4	4	4	4	1	0	8	8	0	0	0	0	0	8	1	0	0	8	8	8	8	8			3						1	3
2	49	2	4	4	5	4	5	3	2	1	3	3	3	3	3	3	3	3	8	8	8	0	0	0	0	0	8	1	8	8	8	8	8	8	8			3						1	4
2	24	2	4	4	2	4	4	4	1	3	3	3	3	3	3	3	3	3	2	0	0	0	1	0	0	0	8	8	0	1	0	8	8	8	8	0	0	1	4	0				2	4	0
2	25	1	4	5	5	4	3	4	4	3	3	4	3	3	4	3	4	3	8	8	8	0	0	0	0	0	8	8	8	8	8	8	8	8	8	0	0	1		0				1	4	0
2	21	2	4	4	4	4	4	4	4	3	3	4	3	4	3	4	4	3	3	3	2	0	1	0	0	0	0	2	8	2	0	8	8	8	8	0	0	1	3	0				2	2	0
2	15	2	4	5	4	5	5	4	2	4	4	4	4	4	2	3	4	4	8	8	8	1	0	0	0	0	8	0	1	0	0	8	8	8	8	0	0	1		0				2	1	0
2	28	1	4	4	4	4	4	4	3	4	4	3	4	4	4	4	4	4	4	3	2	0	0	0	0	0	8	8	8	0	8	8	8	8	8	1	0	1	4	1	3	3		1	2	1
2	19	2	5	4	4	4	4	3	2	4	2	4	4	3	2	3	4	3	0	8	8	0	0	0	0	0	8	0	8	8	0	8	8	0	8	0	0	1		1	3	3		1	2	1
2	31	2	4	4	2	4	4	4	4	3	3	3	4	3	3	4	4	4	8	8	8	1	0	0	0	0	0	0	8	0	0	0	8	0	8			1						1	4
2	23	2	1	5	2	4	4	4	4	4	3	3	4	4	4	3	4	4	8	8	8	1	0	0	0	0	8	8	8	8	0	8	8	8	8	1	0	1		1	1	1		1	4	1
2	16	2	5	5	5	4	3	4	1	4	2	2	3	2	3	4	4	2	8	8	8	0	0	1	1	0	8	0	8	0	0	8	0	8	0			1						2	2
2	13	2	2	2	4	2	4	4	3	4	2	1	4	3	2	3	2	4	8	8	8	0	0	0	0	0	8	8	8	1	2	8	8	8	8			1						1	2
2	28	1	5	5	5	4	5	4	4	4	3	4	4	3	4	4	4	4	0	8	8	0	0	0	0	0	8	0	8	0	8	8	8	8	8	0	0	1		1		1		1	4	1
2	26	1	4	5	4	5	5	4	3	4	3	2	4	3	4	4	4	2	8	8	8	0	0	0	0	0	8	8	8	8	0	8	8	8	8	0	0	1		0				1	2	0
2	24	1	3	5	5	4	4	4	3	4	4	4	3	4	4	4	4	4	1	2	0	0	0	0	0	0	8	8	8	0	8	8	8	8	8	0	0	1	4	0				2	4	0
2	22	1	3	5	5	4	4	4	4	3	3	3	4	4	3	4	4	4	8	8	8	1	0	0	0	0	8	8	8	8	1	8	8	8	8	0	0	1		0				1	4	0
2	26	2	1	5	5	5	5	4	1	4	4	4	4	4	4	4	4	2	8	8	8	0	0	0	0	0	8	8	8	8	8	8	8	8	8			1						2	4
2	33	1	5	5	4	5	5	4	4	4	3	3	4	4	4	4	3	4	8	8	8	0	0	0	0	0	8	8	8	0	8	8	8	8	8	0	0	2		0				2	1	0
2	20	1	2	3	2	3	1	4	3	3	2	3	3	3	3	2	4	1	8	8	8	0	0	0	0	0	0	2	8	8	8	8	8	8	8	1	0	2		1	1	1		1	4	1
2	23	1	3	3	3	3	4	2	3	4	2	3	3	3	2	3	3	2	3	1	0	0	0	0	0	0	8	8	0	0	8	0	8	8	8	1	0	2	3	1	2	2		1	2	1
2	26	1	5	5	5	5	5	3	1	4	4	4	4	4	4	4	4	4	8	8	8	0	0	0	0	0	8	8	8	8	8	8	8	8	8	0	0	2		0				1	2	0
2	29	1	4	3	4	4	4	4	3	4	2	4	2	2	3	3	4	4	0	8	8	0	0	0	0	0	8	1	8	8	8	8	8	8	8	0	0	2		1		1		2	2	1
2	14	2	4	4	2	2	4	4	2	3	4	3	4	4	3	3	3	3	8	8	8	0	0	0	0	0	8	0	8	0	8	8	8	8	8			2						1	2
2	24	2	2	2	2	3	1	2	1	1	2	2	2	1	1	1	4	1	1	0	0	0	0	1	0	0	1	2	2	2	1	1	8	8	1			3	3					2	4
2	42	1	5	5	5	5	4	4	2	4	4	3	3	4	3	3	4	3	1	0	0	1	1	0	0	0	0	0	0	0	0	0	8	0	0	0	0	1	4	0				1	3	0
2	62	2	4	5	4	5	5	3	4	4	3	3	4	4	4	4	4	4	0	8	8	0	0	0	0	0	8	8	8	0	8	8	8	0	8			1						1	2
2	40	2	5	5	4	3	2	3	3	3	3	4	2	2	3	2	3	1	0	8	8	3	4	1	1	0	2	2	2	2	8	2	8	8	8			1						1	1
2	38	1	5	5	5	4	3	2	3	3	2	3	4	3	4	3	2	2	1	2	1	2	2	2	2	1	2	1	8	0	0	0	2	8	8	0	0	1	3	0	3	3		2	3	0
2	31	1	4	5	5	5	5	4	4	4	2	3	4	1	4	4	2	4	8	8	8	0	1	0	0	0	0	0	0	0	0	8	8	0	8	0	0	1		1	3	1		2	3	1
2	50	2	4	5	4	5	5	4	3	3	4	3	4	4	4	4	3	4	1	0	0	1	1	0	0	0	8	8	1	0	8	8	8	8	8			1	3					1	3
2	33	1	4	5	5	5	5	4	4	4	3	2	4	4	4	2	4	2	8	8	8	1	1	0	0	0	8	0	0	0	8	8	8	8	8	0	0	1		0				2	1	0
2	34	1	5	5	4	3	3	4	4	4	3	3	4	4	4	4	3	2	8	8	8	0	0	0	0	0	0	8	8	8	8	2	8	8	8	0	0	1		0				2	4	0
2	28	1	4	5	4	5	5	3	2	3	4	4	2	4	3	4	4	2	8	8	8	1	2	0	0	0	8	1	0	8	8	8	8	8	8	0	0	1		0				1	3	0
2	48	2	1	3	4	4	5	2	2	3	3	3	4	4	4	4	2	1	0	8	8	0	0	0	0	0	8	0	0	8	0	0	8	8	8			1						2	3
2	37	1	1	1	1	4	5	2	2	2	2	2	3	2	1	1	1	1	8	8	8	0	2	0	0	0	0	8	0	0	8	8	8	8	8	0	0	1		0				1	1	0
2	27	1	4	4	4	4	4	3	4	3	4	3	3	3	3	4	2	2	8	8	8	0	0	0	0	0	0	0	1	0	1	8	8	8	8	0	0	1		1		1		2	2	1
2	25	1	4	5	4	4	4	4	2	4	1	2	3	4	1	3	4	3	1	1	0	0	2	0	1	0	8	0	0	8	8	0	1	8	8	1	1	1	4	1	1	1	1	1	4	1
2	48	2	5	5	4	5	4	4	4	4	4	4	4	4	4	4	4	4	1	0	0	0	0	1	0	0	8	8	8	8	8	8	0	8	8	0	0	1	3	0				1	1	0
2	24	2	5	5	4	3	5	3	3	4	2	2	3	3	2	2	3	2	8	8	8	0	1	0	0	0	8	1	0	2	8	0	0	0	8	0	1	1		0			3	2	2	1
2	45	1	4	4	4	4	4	2	4	4	3	4	4	4	4	4	3	4	0	8	8	0	0	0	0	0	8	8	8	0	8	8	8	8	8	1	0	1		1	1	2		1	3	1
2	27	1	4	5	5	5	5	3	4	3	4	4	3	4	4	4	4	3	0	8	8	0	0	0	0	0	8	1	1	0	1	1	8	8	8	0	0	1		0	3	3		1	1	0
2	31	1	2	4	4	4	4	4	4	4	3	4	4	4	4	4	2	4	0	8	8	0	0	0	0	0	8	0	0	0	0	0	8	0	8	0	0	1		0	3	1		2	2	0
2	51	2	5	5	4	4	4	4	3	3	4	4	4	4	4	3	4	3	8	8	8	1	0	0	0	0	8	0	1	0	8	8	8	8	8			2						2	1
2	43	2	4	5	5	2	5	3	3	4	3	3	3	4	3	4	4	3	0	8	8	0	0	0	0	0	8	0	0	1	8	8	8	8	8			2						1	1
2	44	1	5	1	5	5	4	4	1	4	4	2	4	4	4	4	4	4	8	8	8	0	0	0	0	0	8	8	8	8	8	8	8	8	8	0	0	2		1	3	1		2	4	1
2	63	2	4	5	4	4	5	3	3	3	3	4	4	4	4	4	4	3	0	8	8	0	0	0	0	0	8	2	8	0	8	8	8	8	0			2						1	1
2	34	1	4	4	5	5	5	4	4	4	4	4	4	4	4	4	4	4	0	8	8	0	0	0	0	0	8	8	8	0	8	8	8	8	8	0	0	2		0				2	1	0
2	43	2	4	4	4	5	2	4	4	4	3	4	4	3	3	3	4	2	0	8	8	0	0	0	0	0	8	1	0	0	8	8	8	8	8			2						1	1
2	35	2	5	5	2	5	5	4	4	4	4	4	4	4	4	4	4	4	2	1	0	0	0	0	0	0	8	8	0	1	0	8	8	8	8	0	0	2	3	1	3	3		1	1	1
2	17	2	5	5	4	2	4	4	3	4	4	4	4	3	3	3	3	3	8	8	8	0	0	0	0	0	0	0	0	1	8	8	8	8	8	0	0	2		0				2	4	0
2	29	1	4	4	5	4	4	4	3	4	4	4	3	3	4	3	4	4	0	8	8	0	0	0	0	0	8	1	8	8	8	8	8	8	8	0	0	2		0				1	1	0
2	24	1	5	5	4	5	4	4	4	4	3	4	4	4	3	4	4	4	2	1	0	0	0	0	0	0	8	8	8	8	0	8	8	8	8	0	0	2	4	1	3	2		2	1	1
2	65	2	5	5	5	5	5	4	4	4	4	4	4	4	4	4	3	4	8	8	8	0	0	0	0	0	8	0	8	8	8	0	8	8	8			2						1	1
2	32	2	4	4	4	5	5	4	4	4	4	4	4	4	4	4	4	4	8	8	8	0	0	0	0	0	8	2	8	1	8	8	8	8	8	1	0	2		1	1	1		2	1	1
2	28	1	4	5	4	5	4	4	4	3	4	4	3	4	4	4	4	4	8	8	8	1	0	0	0	0	8	0	0	0	8	8	8	8	8	0	0	2		0				1	1	0
2	31	1	5	5	4	3	3	4	4	4	4	2	2	2	1	1	4	4	8	8	8	0	0	0	0	0	8	8	8	8	0	8	0	0	8	0	0	2		0				2	4	0
2	27	2	1	5	5	4	1	3	3	4	4	4	4	3	4	4	4	4	8	8	8	1	0	1	0	0	8	8	0	0	8	8	8	8	8			2						2	3
2	30	1	1	2	2	3	1	2	4	4	4	3	3	3	2	2	4	1	8	8	8	0	0	0	0	0	1	1	2	0	8	2	8	8	2	0	0	1		0				2	2	0
2	26	1	4	2	4	2	1	3	2	2	2	2	3	3	3	3	4	2	1	2	1	2	2	1	0	0	2	0	0	0	0	0	2	0	0	1	1	1	3	1	1	1	1	1	2	1
2	49	2	4	5	5	5	5	3	3	2	3	2	4	4	4	4	4	4	0	8	8	0	0	0	0	0	8	1	8	0	8	8	8	8	8			3						1	2
2	30	1	5	5	4	5	5	3	4	3	4	4	4	3	4	4	4	3	8	8	8	0	0	0	0	0	8	8	8	1	8	8	8	8	8	0	0	3		0				1	3	0
2	16	2	4	5	4	4	5	3	4	4	3	3	4	4	4	4	4	3	1	0	0	0	0	0	0	0	8	8	8	8	8	8	8	8	8			3	3					2	4
2	26	1	3	4	4	4	2	3	1	3	3	3	3	4	3	4	3	3	1	0	0	0	0	0	0	0	8	8	8	8	0	8	8	8	8	0	0	3	4	0				2	2	0
2	19	2	2	4	4	2	4	4	3	4	2	2	3	3	2	3	3	3	8	8	8	0	0	0	0	0	8	8	8	0	0	8	8	8	8			3						2	2
2	13	2	4	5	4	5	4	4	3	4	4	4	4	3	3	4	4	2	8	8	8	0	0	0	0	0	8	0	8	1	8	8	8	8	8			1						1	4
2	26	1	3	5	3	5	5	4	1	4	2	2	4	2	2	2	2	1	1	0	0	1	4	1	4	1	0	1	8	0	8	0	8	2	8	0	0	1	4	0				1	3	0
2	19	1	3	4	5	5	5	3	3	2	4	3	3	2	3	4	3	3	8	8	8	0	1	0	0	0	0	0	0	1	8	8	8	8	8			1						2	4
2	14	2	1	2	2	2	3	1	1	2	2	2	2	1	1	1	4	2	8	8	8	0	0	0	0	0	8	8	8	8	8	8	8	8	8			1						1	2
2	22	1	4	4	5	3	5	2	2	4	2	2	2	2	4	2	3	2	1	0	0	0	0	0	0	0	0	0	8	1	1	0	8	0	8	0	0	1	1	1		3		1	2	1
2	52	1	4	5	4	4	4	4	4	4	4	3	4	2	4	3	4	4	1	0	0	1	1	0	0	0	8	0	0	0	8	8	8	8	8			1	3					1	2
2	21	2	5	4	5	5	3	4	3	4	3	4	3	4	4	2	3	4	0	8	8	0	0	0	0	0	8	8	0	0	8	8	8	0	8			1						1	2
2	31	1	4	5	4	5	5	4	4	3	4	4	3	4	4	3	4	4	8	8	8	1	0	0	0	0	0	8	8	0	0	0	8	8	8	1	0	1		1	1	1		1	1	1
2	16	2	5	3	3	2	3	2	3	4	3	3	4	4	4	3	2	4	8	8	8	0	0	0	0	0	8	8	8	8	8	8	8	8	8			1						1	2
2	15	2	5	5	5	5	3	4	4	4	4	4	4	4	4	4	4	2	8	8	8	0	0	0	0	0	0	8	0	8	8	8	8	8	8			1						2	2
2	26	1	4	4	4	4	5	1	3	4	3	3	3	3	3	4	4	3	0	8	8	0	0	0	0	0	8	8	8	0	8	8	8	8	8	0	0	1		0				1	2	0
2	27	1	4	4	4	5	5	4	3	4	4	2	4	4	4	4	4	3	8	8	8	1	1	0	2	1	0	8	0	0	0	8	8	8	8			1						2	4
2	26	1	5	5	5	4	4	4	3	4	3	3	3	3	3	4	3	4	8	8	8	0	1	0	0	0	8	8	8	8	8	8	8	8	8	0	0	2		0				1	3	0
2	26	2	5	5	5	5	5	4	4	4	4	4	4	4	4	4	4	4	8	8	8	0	0	0	0	0	8	8	8	8	8	8	8	8	8			2						2	4
2	51	2	4	4	4	4	2	3	3	3	4	4	4	4	4	3	2	2	0	8	8	0	1	0	1	0	0	0	8	0	8	8	8	8	8			2						1	1
2	26	2	4	3	4	5	4	4	3	4	3	2	4	3	3	3	4	4	8	8	8	0	1	0	0	0	0	8	0	0	8	8	8	8	8			2						2	4
2	14	2	4	4	1	2	3	4	1	3	2	2	4	3	3	3	4	4	8	8	8	0	0	0	0	0	8	8	8	8	0	8	8	8	8			2						1	2
2	22	1	4	4	4	4	4	4	3	4	3	4	4	4	4	4	4	4	1	0	0	0	0	0	0	0	8	8	8	8	8	8	8	8	8	0	0	3	4	0				2	3	0
2	33	2	3	3	3	3	1	4	2	3	3	3	2	4	4	4	4	1	8	8	8	0	0	0	0	0	1	8	8	8	8	2	8	8	8	1	0	1		1	3	3		1	1	1
2	33	1	5	4	4	4	4	4	4	4	3	3	4	4	4	3	3	3	8	8	8	0	4	0	4	0	8	8	8	0	8	8	2	8	8	0	0	1		1		1		2	3	1
2	17	2	4	4	3	1	3	4	3	2	3	2	4	3	3	2	4	4	8	8	8	0	0	0	0	0	0	1	0	0	8	8	8	8	8			1						1	1
2	57	2	5	4	5	5	4	4	3	4	4	4	4	3	4	4	4	4	8	8	8	1	2	0	0	0	8	1	0	8	8	8	8	8	8			1						1	2
2	24	1	2	4	3	5	5	1	3	4	4	4	3	4	4	4	4	4	2	0	0	0	0	0	0	0	8	8	8	0	8	8	8	8	8	0	0	1	3	0				2	3	0
2	26	1	3	5	5	5	5	3	4	4	4	4	4	3	2	3	4	4	8	8	8	1	1	0	0	0	8	0	0	1	0	8	8	0	8	0	0	1		0				1	2	0
2	30	1	4	4	5	5	4	2	3	1	4	4	4	2	4	4	3	4	8	8	8	0	0	0	0	0	1	8	8	2	8	8	8	8	8	1	0	1		1	3	3		2	3	1
2	28	2	5	5	5	5	3	4	2	3	3	3	3	2	4	4	3	2	8	8	8	4	3	2	0	0	0	0	1	0	8	0	8	8	8	0	0	1		0				1	3	0
2	34	2	1	3	2	5	2	2	3	2	1	2	3	4	2	2	3	3	8	8	8	1	1	0	0	0	8	2	2	1	2	8	8	8	8			1						1	4
2	36	1	5	5	5	5	5	4	4	4	4	4	4	4	3	4	4	3	1	0	0	0	0	0	0	0	8	8	8	8	8	8	8	8	8	0	0	1	4	0				2	1	0
2	20	2	4	4	4	5	5	3	4	4	4	2	4	2	2	4	2	3	8	8	8	1	0	1	0	0	0	0	8	1	8	0	8	8	0	0	0	1		0	3			2	2	0
2	52	2	4	1	2	3	4	2	4	4	3	4	3	2	4	4	4	2	4	1	3	0	1	0	0	0	8	8	8	0	8	8	8	8	8	0	0	1	3	0				2	3	0
2	36	2	4	4	4	1	4	3	1	2	1	2	3	3	3	4	4	3	0	8	8	0	0	0	0	0	8	8	8	0	8	8	8	8	8			1						1	4
2	26	2	4	4	1	4	4	1	4	4	3	3	4	4	4	4	4	1	0	8	8	1	1	0	1	0	8	8	8	8	0	0	8	8	8			1						2	3
2	31	1	5	5	5	4	4	3	3	3	3	4	4	4	4	2	3	2	8	8	8	0	0	0	0	0	8	8	8	8	8	8	8	8	8	0	0	1		0				1	1	0
2	33	2	5	5	5	3	5	4	3	4	4	2	4	4	3	3	3	2	0	8	8	0	1	0	0	0	0	8	8	1	8	8	8	8	8	0	0	1		0				1	3	0
2	25	1	4	4	4	4	4	4	4	4	4	4	3	3	3	4	4	4	8	8	8	0	0	0	0	0	8	8	8	8	8	8	8	8	8	0	0	2		0				2	2	0
2	54	2	4	4	5	5	5	4	4	4	4	4	4	3	3	4	4	4	1	0	0	0	0	0	0	0	8	8	8	1	8	8	8	8	8			2	3					1	1
2	27	1	4	5	5	5	5	3	1	4	4	3	3	4	3	4	4	4	0	8	8	0	0	0	0	0	8	8	8	8	8	8	8	8	8	0	0	2		0				2	1	0
2	61	1	4	4	4	4	3	2	4	4	3	2	4	4	4	4	4	3	0	8	8	0	0	0	0	0	0	1	8	0	0	8	8	8	8	0	0	2		0				1	1	0
2	32	1	4	4	4	4	3	3	3	4	3	3	4	3	3	3	4	3	1	1	0	0	0	0	0	0	8	8	8	8	8	8	8	8	8	0	0	2	4	0				2	1	0
2	41	1	4	5	5	5	4	3	4	4	4	3	4	4	3	4	4	3	0	8	8	2	3	0	2	0	0	8	0	8	0	8	8	8	8	1	0	2		1	3	3		2	1	1
2	24	1	5	5	4	5	4	3	2	4	3	3	3	4	3	4	4	3	8	8	8	0	1	0	0	0	8	8	8	0	8	8	8	8	8	0	0	2		0				2	2	0
2	22	1	5	5	5	5	5	4	4	3	4	3	4	4	3	4	4	4	8	8	8	0	0	0	0	0	8	8	8	8	8	8	8	8	8	0	0	2		0				1	2	0
2	77	2	2	4	4	5	5	3	2	4	3	3	3	4	3	4	3	2	1	0	1	1	0	0	0	0	0	8	8	0	8	8	8	8	8			2	4					2	1
2	22	1	5	5	5	4	1	4	1	4	4	4	4	4	3	4	4	2	8	8	8	0	0	0	0	0	8	8	8	8	8	8	8	8	8	0	0	2		0				1	1	0
2	15	2	5	5	4	5	5	4	4	4	3	2	4	2	4	4	3	4	8	8	8	0	0	0	0	0	8	8	8	8	8	8	8	8	8			2						2	4
2	60	2	5	4	4	5	5	1	1	2	4	4	3	4	4	4	4	4	8	8	8	0	1	1	0	0	8	8	8	2	0	8	8	8	8			2						1	1
2	32	1	4	4	4	2	4	4	4	4	4	4	4	3	4	4	4	4	0	8	8	0	0	0	0	0	8	8	8	8	0	8	8	8	8	0	0	2		0				2	1	0
2	35	1	5	4	5	4	5	4	4	4	3	3	4	4	2	4	4	3	1	0	0	0	0	0	0	0	8	8	8	1	8	8	8	8	8	0	0	2	3	0				1	1	0
2	41	1	5	4	4	4	5	4	3	4	4	3	4	4	2	4	4	4	2	0	0	0	2	1	0	0	8	1	1	0	8	8	8	8	8	0	0	2	4	1	3	3		1	1	1
2	15	2	4	4	5	2	4	4	3	3	4	3	4	4	3	4	2	4	8	8	8	0	0	0	0	0	8	8	8	0	8	8	8	8	8			2						1	2
2	29	1	4	4	5	5	4	4	4	4	4	3	4	3	1	4	1	2	8	8	8	0	2	0	0	0	8	8	0	0	8	8	8	8	8	0	0	1		0				2	2	0
2	25	1	5	5	5	5	5	3	4	2	4	4	3	2	4	4	4	2	0	8	8	0	0	0	0	0	8	8	8	8	8	0	8	8	8	1	0	1		0	1	1		2	4	1
2	28	2	4	5	5	3	2	4	3	4	3	3	4	4	3	4	3	1	8	8	8	2	1	0	0	0	8	1	1	0	0	0	8	1	8			1						2	1
2	75	2	5	5	5	5	5	4	4	4	4	4	4	4	4	3	4	4	0	8	8	0	0	0	0	0	8	8	8	0	8	8	8	8	8			3						2	4
2	15	2	4	4	4	4	4	4	1	4	4	4	3	3	4	4	3	3	8	8	8	0	0	0	0	0	0	8	8	0	8	8	8	8	8			3						2	4
2	21	1	3	3	2	4	1	1	4	3	3	3	4	2	4	4	4	4	8	8	8	1	0	0	0	1	1	0	8	0	1	0	0	0	0	1	0	1		1	1	1		2	3	1
2	51	2	4	5	5	5	5	4	4	4	4	4	4	4	4	3	3	2	1	0	0	0	0	0	0	0	8	8	8	0	8	8	8	8	8			1	3					1	3
2	26	1	5	4	4	4	4	4	4	4	3	3	4	4	4	4	4	4	3	0	0	0	0	0	0	0	1	1	0	1	0	1	8	8	0	1	1	1	4	1	3	3	3	1	4	1
2	25	2	4	5	5	5	5	4	4	3	3	4	4	3	4	4	4	2	8	8	8	0	0	0	0	0	8	8	8	0	0	8	8	8	8			1						2	2
2	50	1	3	4	4	4	1	4	2	4	2	2	3	1	2	4	4	1	8	8	8	4	4	4	4	2	8	2	2	2	2	2	8	2	2	0	0	1		0				1	2	0
2	24	1	3	4	4	4	3	3	2	1	3	2	4	4	3	3	4	4	0	8	8	1	1	0	1	1	8	0	0	0	8	8	8	8	8	0	0	1		1	3	2		1	2	1
2	23	2	4	4	4	4	4	3	2	4	2	2	3	3	3	4	2	1	1	0	0	0	0	0	0	0	8	8	8	8	8	8	8	8	8	1	0	1	3	1	1	1		1	2	1
2	20	1	4	4	4	4	4	4	3	4	3	4	4	4	4	4	4	4	8	8	8	0	0	0	0	0	8	8	8	8	8	8	8	8	8	0	0	1		0				1	2	0
2	18	2	4	4	5	4	3	4	3	4	2	3	4	4	4	4	3	3	0	8	8	0	0	0	0	0	8	8	8	0	8	8	8	8	8			2						2	3
2	36	1	5	5	5	5	5	4	1	2	2	2	4	2	3	2	3	2	1	0	0	0	0	0	2	0	1	8	8	1	8	0	8	8	8	0	0	2	3	1	3	1		1	2	1
2	57	2	4	4	5	4	4	3	3	4	4	4	3	3	3	4	4	3	0	8	8	0	0	0	0	0	8	8	0	0	8	8	8	8	8			2						1	1
2	34	1	4	4	5	5	4	4	4	4	3	3	3	4	3	4	4	3	0	8	8	1	1	0	0	0	0	0	0	1	8	8	8	8	8	0	0	2		1		1		1	3	1
2	29	2	5	5	5	5	5	4	1	4	4	4	4	4	4	4	4	4	2	0	0	0	2	2	3	0	8	1	0	1	1	8	8	8	8	1	0	2	3	1	1	1		2	3	1
2	14	2	4	5	4	2	2	4	2	4	3	2	4	3	3	3	4	2	8	8	8	0	0	0	0	0	8	8	8	8	8	8	8	8	8			2						1	2
2	45	2	4	4	4	4	4	4	3	4	2	4	3	4	4	4	3	3	8	8	8	1	1	0	0	0	8	0	8	0	1	8	8	8	8			2						1	1
2	23	2	5	5	4	5	5	2	1	3	3	3	3	3	3	4	3	4	4	3	2	0	0	0	0	0	8	8	8	8	8	8	8	8	8	0	0	3	4	0				1	2	0
2	24	1	3	5	4	4	1	3	1	2	2	1	2	1	2	2	3	1	0	8	8	0	2	2	0	0	1	0	2	0	8	8	8	8	8	1	1	1		1	1	1	1	1	2	1
2	19	2	2	3	3	4	2	3	2	4	4	4	3	4	4	2	2	2	1	0	0	0	0	0	0	0	1	0	8	2	8	8	8	8	8	0	0	1	3	0				1	3	0
2	18	2	4	4	4	2	4	3	3	4	4	3	4	4	4	4	1	1	8	8	8	0	0	0	1	0	0	8	8	0	0	8	0	8	8			1						2	2
2	77	2	2	4	1	1	5	1	2	1	1	2	1	3	3	3	3	4	0	8	8	0	0	0	0	0	8	8	8	1	8	8	8	8	8			1						1	4
2	26	1	4	4	4	4	5	4	3	4	4	3	4	4	3	4	4	3	8	8	8	0	0	0	0	0	8	8	8	8	8	8	8	8	8	0	0	1		0				2	2	0
2	46	1	4	4	4	5	4	4	4	3	2	2	3	4	3	4	4	2	0	8	8	0	0	0	0	0	0	8	8	0	8	8	8	8	8	0	0	1		0				2	4	0
2	23	1	3	4	4	4	2	4	4	4	3	3	3	3	3	3	4	2	1	1	0	0	0	0	0	0	1	8	8	8	8	8	8	8	8	0	1	1	3	1	3	1	1	1	2	1
2	26	1	2	4	5	5	5	4	4	4	3	4	3	4	4	3	4	4	0	8	8	0	0	0	0	0	8	8	8	0	8	8	8	8	8			1						1	2
2	29	2	4	5	3	2	1	4	3	4	4	4	4	3	4	4	3	2	1	0	0	3	2	1	1	0	1	1	1	8	8	1	8	0	2	0	0	1	3	0				1	4	0
2	56	2	5	4	4	3	3	3	4	3	4	4	4	3	3	3	4	4	8	8	8	0	0	0	0	0	0	0	0	2	8	8	8	8	8			1						2	1
2	22	1	4	5	4	4	4	2	1	4	4	3	3	3	4	4	3	4	8	8	8	0	0	0	0	0	8	8	8	8	8	8	8	8	8	0	0	1		0				2	2	0
2	18	2	4	3	3	2	1	2	3	3	1	2	2	3	2	3	3	1	8	8	8	0	0	0	0	0	8	8	8	8	8	8	0	8	8			1						2	4
2	59	1	5	5	5	4	3	4	4	4	3	3	2	2	4	3	4	1	1	1	0	0	0	3	0	0	8	8	2	8	8	8	8	8	8	0	0	1	3	0				1	1	0
2	75	2	2	4	2	4	4	3	1	3	2	3	3	3	3	3	3	1	0	8	8	0	0	0	0	0	8	1	0	1	8	8	8	8	8			2						1	1
2	44	1	5	4	4	2	1	2	1	3	3	3	2	2	2	3	4	1	0	8	8	0	0	0	0	0	0	2	8	2	8	8	8	1	8	0	0	2		0				2	1	0
2	46	2	2	3	2	1	1	2	2	4	4	2	4	4	3	2	2	1	1	1	0	1	1	0	0	0	2	0	0	2	0	8	8	8	0	0	0	2	3	0				1	1	0
2	25	1	5	4	4	2	4	4	4	4	4	3	4	3	4	3	4	4	8	8	8	0	2	0	0	0	0	8	0	0	8	8	8	8	8	0	0	2		0				2	3	0
2	64	2	4	4	4	4	5	3	3	4	4	3	3	4	4	3	4	2	2	1	0	0	0	0	0	0	8	8	8	0	8	8	8	8	8			2	3					2	1
2	33	1	5	5	5	5	5	3	4	4	4	4	4	4	3	4	4	4	0	8	8	0	0	0	0	0	8	8	8	0	8	8	8	8	8	0	0	2		0				1	1	0
2	20	2	4	4	5	5	4	4	3	4	4	4	3	3	4	4	4	4	0	8	8	0	0	0	0	0	0	0	8	0	0	8	8	8	8			2						1	1
2	50	2	4	4	4	5	4	3	2	3	3	3	3	3	4	3	3	3	8	8	8	0	0	0	0	0	8	1	1	0	8	0	8	8	8			2						1	3
2	27	1	4	5	5	4	4	4	3	4	4	4	4	4	3	4	4	4	8	8	8	0	1	0	0	0	8	8	0	8	8	8	8	8	8	0	0	2		0	3	3		2	1	0
2	39	1	4	4	3	4	4	1	4	4	4	4	4	4	3	4	4	3	8	8	8	0	0	0	0	0	0	0	8	1	8	8	8	8	8	0	0	2		0				1	1	0
2	34	1	5	5	5	5	4	4	3	4	1	3	4	3	4	4	4	4	8	8	8	0	0	0	0	0	8	8	0	1	0	0	8	8	8	0	0	2		0				1	3	0
2	27	1	4	4	4	4	3	3	4	4	4	4	4	4	4	4	3	2	1	0	0	0	0	0	0	0	8	8	8	0	8	8	8	8	8	0	0	2	3	0	3	1		2	1	0
2	48	1	5	5	5	5	5	3	4	4	4	4	4	4	4	4	3	4	0	8	8	0	0	0	0	0	8	8	8	1	8	8	8	8	8	0	0	2		0				1	1	0
2	62	1	5	3	3	5	5	1	4	4	4	4	3	4	4	3	2	3	1	0	0	0	0	0	0	0	2	0	2	2	2	8	8	2	8	0	0	2	4	0				1	1	0
2	15	2	1	1	1	1	5	4	4	1	3	2	4	2	4	3	2	2	8	8	8	0	0	0	0	0	8	8	8	8	8	8	8	8	8			2						1	4
2	28	1	4	5	4	4	4	4	4	4	4	4	4	4	4	4	4	2	0	8	8	0	0	0	0	0	8	8	8	8	8	8	8	8	8	0	0	2		0				2	2	0
2	44	1	2	4	2	4	4	4	4	2	1	2	2	4	4	4	4	3	8	8	8	0	0	0	0	0	8	8	8	8	8	8	8	8	8	0	0	2		0				1	1	0
2	18	2	5	5	5	4	4	4	4	4	4	4	4	3	4	4	4	3	8	8	8	0	0	0	0	0	8	8	8	0	8	8	8	8	8			2						2	1
2	55	2	5	4	5	5	5	4	4	4	3	2	4	4	4	4	3	2	0	8	8	0	0	0	1	0	8	8	8	8	8	8	8	8	8			2						2	1
2	49	1	4	2	4	4	5	4	3	3	2	4	4	4	4	3	4	2	8	8	8	0	0	0	0	0	8	8	8	1	2	8	8	8	8	0	0	2		0				1	1	0
2	35	1	1	4	4	4	5	2	2	2	4	4	2	3	4	4	4	4	0	8	8	1	1	0	0	0	8	8	2	0	8	8	8	8	8	0	0	2		0				2	1	0
2	27	1	4	5	4	4	5	3	3	4	4	3	3	3	3	3	3	4	0	8	8	0	0	0	0	0	8	8	8	8	8	8	8	8	8	0	0	2		0				2	4	0
2	41	1	4	4	4	5	4	4	3	3	4	3	3	3	3	4	3	3	3	1	0	2	2	0	0	0	8	1	0	1	1	8	8	8	8	0	0	2	3	0				1	1	0
2	19	2	4	4	4	5	5	3	2	4	3	4	4	4	3	4	4	4	0	8	8	0	0	0	0	0	8	8	8	0	8	8	8	8	8			2						2	2
2	18	2	4	5	4	4	3	3	4	4	3	3	3	4	3	4	3	4	8	8	8	0	0	0	0	0	8	8	8	8	0	8	8	8	8			1						2	2
2	59	2	1	5	2	2	5	1	1	4	3	3	3	3	3	4	3	3	2	1	0	0	0	0	0	0	8	8	8	8	8	8	8	8	8			3	3					1	4
2	16	2	2	4	4	3	4	1	1	4	3	3	4	4	3	4	3	4	8	8	8	1	1	0	1	0	8	8	8	1	0	8	8	8	8			3						2	4
2	22	1	4	4	4	4	4	4	4	4	4	4	4	3	4	4	4	4	8	8	8	0	0	0	0	0	8	0	8	0	8	8	8	8	8	0	0	3		1		3		2	4	1
2	23	1	4	4	4	4	4	4	1	4	4	4	4	4	4	4	4	4	1	0	0	0	0	0	0	0	8	8	8	0	8	8	8	8	8	1	0	1	3	1	3	3		2	1	1
2	36	1	3	4	4	4	3	2	2	3	3	2	2	3	2	2	3	2	8	8	8	1	0	0	1	0	0	1	0	0	0	1	8	0	0	1	0	1		1	2	2		1	2	1
2	14	2	5	5	3	4	2	2	2	4	2	4	2	3	2	3	2	3	8	8	8	0	0	0	0	0	8	2	8	0	8	8	8	8	8			1						2	2
2	63	1	2	4	4	2	5	3	3	3	3	3	3	3	3	4	3	4	3	0	0	0	0	0	0	0	8	8	0	0	8	8	8	8	8	0	0	1	2	0				1	1	0
2	32	1	4	5	5	5	4	4	4	4	4	4	4	4	4	4	4	4	1	0	0	1	0	0	0	0	0	8	8	8	0	8	8	8	8	0	0	1	3	0				1	1	0
2	14	2	1	1	1	1	2	3	1	2	1	1	1	2	1	1	1	1	8	8	8	0	0	0	0	0	8	8	8	0	1	8	8	8	8			1						1	2
2	22	2	2	2	2	2	1	3	1	2	2	2	2	3	3	2	4	1	1	0	0	0	0	0	0	0	1	2	2	2	0	2	0	1	1	0	0	1	3	0				2	2	0
2	35	2	2	1	3	3	1	2	2	2	2	2	3	3	4	3	3	4	1	1	0	0	0	0	0	0	8	8	8	8	8	8	8	8	8			1	3					1	1
2	14	2	5	4	4	4	4	2	2	4	3	2	2	3	3	3	4	4	8	8	8	0	0	0	0	0	8	8	0	8	8	8	8	8	8			1						1	4
2	21	1	5	5	5	5	5	4	4	2	2	2	4	4	4	4	3	2	0	8	8	0	1	0	0	1	0	0	0	2	2	8	8	8	8	1	0	1		1	2	1		1	3	1
2	20	1	4	4	4	2	2	3	3	3	3	2	2	4	4	2	2	1	1	0	0	0	0	0	0	0	8	0	0	1	0	8	8	8	8	0	0	2	4	0	3	1		1	2	0
2	20	1	4	5	4	5	4	3	4	4	3	4	2	3	2	4	3	2	8	8	8	0	1	0	1	0	0	8	8	8	0	8	8	8	8	0	0	2		0				2	4	0
2	13	2	4	5	4	4	4	3	2	4	3	3	4	4	2	3	4	3	8	8	8	0	0	0	0	0	8	8	8	8	8	8	8	8	8			2						1	1
2	23	2	1	5	5	3	5	3	1	3	4	4	4	4	4	4	4	3	0	8	8	0	0	0	0	0	8	8	8	8	1	8	8	8	8	0	0	2		0				2	2	0
2	30	1	5	4	4	4	3	3	4	4	2	3	4	4	3	4	4	3	0	8	8	0	0	0	0	0	8	8	8	0	8	8	8	8	8	0	0	2		0				2	2	0
2	30	1	1	4	4	4	4	4	4	4	3	3	4	3	3	3	4	4	0	8	8	3	3	0	0	0	8	8	1	0	8	8	8	8	8	0	0	2		0				2	2	0
2	14	2	2	4	4	3	4	4	2	3	2	1	4	4	3	4	4	4	8	8	8	0	0	0	0	0	8	0	8	8	8	8	8	8	8			2						1	2
2	59	2	4	4	4	5	3	4	4	4	4	4	4	4	4	4	4	4	4	0	0	0	0	0	1	0	8	8	8	8	8	8	8	8	8	0	0	2	3	0				1	1	0
2	23	2	4	4	4	4	4	4	1	4	4	4	4	4	4	3	4	4	0	8	8	0	0	0	0	0	8	8	2	0	8	8	8	8	8	0	0	3		0				2	2	0
2	32	1	4	5	4	5	5	4	1	4	3	2	4	4	3	3	3	1	0	8	8	3	4	0	0	0	8	2	1	1	8	1	8	8	8	0	0	3		0				2	2	0
